# Supplementary material for: Methyl 4-(1H-benzimidazol-2-yl)benzoate trihydrate
Source: Acta Crystallogr Sect E Struct Rep Online. 2010 Oct 9;66(Pt 11):o2754. doi: 10.1107/S1600536810039188 (PMC3009264; doi:10.1107/S1600536810039188)
Supplement: Supplementary file 1 [file e-66-o2754-sup1.cif]

##############################################################################
###                                                                        ###
###        Electronic paper (Acta Crystallographica Section E)             ###
###                                                                        ###
##############################################################################
#                                                                            #
# This CIF contains the data in a paper accepted for publication in Acta     #
# Crystallographica Section E. It conforms to the requirements of Notes      #
# for Authors for Section E, and has been peer reviewed under the auspices   #
# of the IUCr Commission on Journals.                                        #
#                                                                            #
# Full details of the Crystallographic Information File format               #
# are given in the paper "The Crystallographic Information File (CIF):       #
# a New Standard Archive File for Crystallography" by S. R. Hall, F. H.      #
# Allen and I. D. Brown [Acta Cryst. (1991), A47, 655-685].                  #
#                                                                            #
# The current version of the core CIF dictionary is obtainable from          #
# ftp://ftp.iucr.org/pub/cif_core.dic. The current version number is 2.4.    #
#                                                                            #
# Software is freely available for graphical display of the structure(s) in  #
# this CIF.  For information consult the CIF home page http://www.iucr.org/  #
# cif/home.html                                                              #
#                                                                            #
# This file may be used for bona fide research purposes within the           #
# scientific community so long as proper attribution is given to the journal # 
# article from which it was obtained.                                        #
#                                                                            #
##############################################################################
                                             
data_I
_audit_creation_method     SHELXL-97
_chemical_name_systematic
;
Methyl 4-(1<i>H</i>-benzimidazol-2-yl)benzoate trihydrate
;
_chemical_name_common     ?
_chemical_formula_moiety     'C15 H12 N2 O2, 3(H2 O)'
_chemical_formula_sum     'C15 H18 N2 O5'
_chemical_formula_iupac     'C15 H12 N2 O2, 3H2 O'
_chemical_formula_weight     306.32
_chemical_melting_point     ?
_symmetry_cell_setting     triclinic
_symmetry_space_group_name_H-M     'P -1'
_symmetry_space_group_name_Hall     '-P 1'
loop_
    _symmetry_equiv_pos_as_xyz
    'x, y, z'
    '-x, -y, -z'
_cell_length_a     6.8308(3)
_cell_length_b     10.8165(5)
_cell_length_c     11.5254(8)
_cell_angle_alpha     114.718(3)
_cell_angle_beta     101.718(4)
_cell_angle_gamma     97.621(2)
_cell_volume     734.41(7)
_cell_formula_units_Z     2
_cell_measurement_reflns_used     8743
_cell_measurement_theta_min     2.17
_cell_measurement_theta_max     40.67
_cell_measurement_temperature     296(2)
_exptl_crystal_description     rod
_exptl_crystal_colour     colourless
_exptl_crystal_size_max     0.41
_exptl_crystal_size_mid     0.12
_exptl_crystal_size_min     0.12
_exptl_crystal_density_diffrn     1.390
_exptl_crystal_density_meas     ?
_exptl_crystal_density_method     'not measured'
_exptl_crystal_F_000     324
_exptl_absorpt_coefficient_mu     0.105
_exptl_absorpt_correction_type     none
_exptl_absorpt_process_details     ?
_exptl_absorpt_correction_T_min     ?
_exptl_absorpt_correction_T_max     ?
_exptl_special_details
;
;
_diffrn_ambient_temperature     296(2)
_diffrn_radiation_type     MoK\a
_diffrn_radiation_wavelength     0.71073
_diffrn_radiation_source     'fine-focus sealed tube'
_diffrn_radiation_monochromator     graphite
_diffrn_measurement_device_type     'Bruker APEXII CCD area-detector'
_diffrn_measurement_method     '\f and \w'
_diffrn_detector_area_resol_mean     ?
_diffrn_reflns_number     10457
_diffrn_reflns_av_R_equivalents     0.0408
_diffrn_reflns_av_sigmaI/netI     0.0449
_diffrn_reflns_theta_min     2.03
_diffrn_reflns_theta_max     27.00
_diffrn_reflns_theta_full     27.00
_diffrn_measured_fraction_theta_max     0.992
_diffrn_measured_fraction_theta_full     0.992
_diffrn_reflns_limit_h_min     -8
_diffrn_reflns_limit_h_max     7
_diffrn_reflns_limit_k_min     -13
_diffrn_reflns_limit_k_max     13
_diffrn_reflns_limit_l_min     -14
_diffrn_reflns_limit_l_max     14
_diffrn_standards_number     ?
_diffrn_standards_interval_count     ?
_diffrn_standards_interval_time     ?
_diffrn_standards_decay_%     ?
_refine_special_details
;
Refinement of <i>F</i>^2^ against ALL reflections. The weighted <i>R</i>-factor
<i>wR</i> and goodness of fit <i>S</i> are based on <i>F</i>^2^, conventional
<i>R</i>-factors <i>R</i> are based on <i>F</i>, with <i>F</i> set to zero for
negative <i>F</i>^2^. The threshold expression of <i>F</i>^2^ >
\s(<i>F</i>^2^) is used only for calculating <i>R</i>-factors(gt) <i>etc</i>.
and is not relevant to the choice of reflections for refinement.
<i>R</i>-factors based on <i>F</i>^2^ are statistically about twice as large
as those based on <i>F</i>, and <i>R</i>- factors based on ALL data will be
even larger.
;
_reflns_number_total     3194
_reflns_number_gt     2873
_reflns_threshold_expression     I>2\s(I)
_refine_ls_structure_factor_coef     Fsqd
_refine_ls_matrix_type     full
_refine_ls_R_factor_all     0.0462
_refine_ls_R_factor_gt     0.0423
_refine_ls_wR_factor_gt     0.1339
_refine_ls_wR_factor_ref     0.1417
_refine_ls_goodness_of_fit_ref     1.015
_refine_ls_restrained_S_all     1.015
_refine_ls_number_reflns     3194
_refine_ls_number_parameters     218
_refine_ls_number_restraints     0
_refine_ls_hydrogen_treatment     mixed
_refine_ls_weighting_scheme     calc
_refine_ls_weighting_details
         'calc w=1/[\s^2^(Fo^2^)+(0.1051P)^2^+0.1366P] where P=(Fo^2^+2Fc^2^)/3'
_atom_sites_solution_hydrogens     geom
_atom_sites_solution_primary     direct
_atom_sites_solution_secondary     difmap
_refine_ls_shift/su_max     0.000
_refine_ls_shift/su_mean     0.000
_refine_diff_density_max     0.341
_refine_diff_density_min     -0.409
_refine_ls_extinction_method     none
_refine_ls_extinction_coef     ?
loop_
    _atom_type_symbol
    _atom_type_description
    _atom_type_scat_dispersion_real
    _atom_type_scat_dispersion_imag
    _atom_type_scat_source
    'C' 'C' 0.0033 0.0016
                         'International Tables Vol C Tables 4.2.6.8 and 6.1.1.4'
    'H' 'H' 0.0000 0.0000
                         'International Tables Vol C Tables 4.2.6.8 and 6.1.1.4'
    'N' 'N' 0.0061 0.0033
                         'International Tables Vol C Tables 4.2.6.8 and 6.1.1.4'
    'O' 'O' 0.0106 0.0060
                         'International Tables Vol C Tables 4.2.6.8 and 6.1.1.4'
_computing_data_collection     'APEX2 (Bruker, 2007)'
_computing_cell_refinement     'SAINT (Bruker, 2007)'
_computing_data_reduction     'SAINT (Bruker, 2007)'
_computing_structure_solution     'SHELXS97 (Sheldrick, 2008)'
_computing_structure_refinement     'SHELXL97 (Sheldrick, 2008)'
_computing_molecular_graphics
            'SHELXTL (Sheldrick, 2008) and Mercury (Macrae <i>et al.</i>, 2006)'
_computing_publication_material     'SHELXTL (Sheldrick, 2008)'
loop_
    _atom_site_type_symbol
    _atom_site_label
    _atom_site_fract_x
    _atom_site_fract_y
    _atom_site_fract_z
    _atom_site_U_iso_or_equiv
    _atom_site_adp_type
    _atom_site_calc_flag
    _atom_site_refinement_flags
    _atom_site_occupancy
    _atom_site_disorder_assembly
    _atom_site_disorder_group
    O O1 0.31311(14) 0.28296(9) 0.39119(8) 0.0166(2) Uani d . 1 . .
    O O5 0.21253(15) 0.02407(10) 0.63276(9) 0.0209(2) Uani d . 1 . .
    H H21 0.155(3) -0.050(2) 0.554(2) 0.031 Uiso d . 1 . .
    H H20 0.122(3) 0.076(2) 0.6355(19) 0.031 Uiso d . 1 . .
    O O3 0.37646(14) 0.87010(9) 0.26610(9) 0.0176(2) Uani d . 1 . .
    H H17 0.523(3) 0.9011(18) 0.3003(17) 0.026 Uiso d . 1 . .
    H H16 0.333(3) 0.9357(19) 0.2506(17) 0.026 Uiso d . 1 . .
    O O2 0.22975(14) 0.07258(9) 0.20910(9) 0.0182(2) Uani d . 1 . .
    O O4 0.07060(15) 0.80876(9) 0.37434(9) 0.0207(2) Uani d . 1 . .
    H H19 -0.003(3) 0.723(2) 0.3151(19) 0.031 Uiso d . 1 . .
    H H18 0.170(3) 0.8188(19) 0.3397(19) 0.031 Uiso d . 1 . .
    N N1 0.19210(15) 0.44471(10) -0.18336(10) 0.0133(2) Uani d . 1 . .
    N N2 0.28539(14) 0.64581(10) 0.00717(9) 0.0124(2) Uani d . 1 . .
    H H2 0.3197 0.7017 0.0912 0.015 Uiso calc R 1 . .
    C C1 0.3320(2) 0.21255(13) 0.47386(13) 0.0211(3) Uani d . 1 . .
    H H1A 0.2092 0.1397 0.4436 0.032 Uiso calc R 1 . .
    H H1B 0.3504 0.2790 0.5647 0.032 Uiso calc R 1 . .
    H H1C 0.4488 0.1722 0.4682 0.032 Uiso calc R 1 . .
    C C2 0.26140(17) 0.20014(12) 0.25945(12) 0.0135(3) Uani d . 1 . .
    C C3 0.24921(17) 0.28025(12) 0.18125(11) 0.0127(3) Uani d . 1 . .
    C C4 0.29491(18) 0.42689(12) 0.24419(12) 0.0146(3) Uani d . 1 . .
    H H4 0.3289 0.4763 0.3366 0.018 Uiso calc R 1 . .
    C C5 0.28948(18) 0.49866(12) 0.16823(12) 0.0146(3) Uani d . 1 . .
    H H5 0.3193 0.5962 0.2104 0.017 Uiso calc R 1 . .
    C C6 0.23967(17) 0.42582(11) 0.02890(11) 0.0121(3) Uani d . 1 . .
    C C7 0.23803(17) 0.50275(12) -0.05091(12) 0.0120(2) Uani d . 1 . .
    C C8 0.21047(17) 0.55767(12) -0.21278(11) 0.0130(3) Uani d . 1 . .
    C C9 0.17985(19) 0.56017(13) -0.33573(12) 0.0166(3) Uani d . 1 . .
    H H9 0.1431 0.4777 -0.4155 0.020 Uiso calc R 1 . .
    C C10 0.20643(19) 0.69051(13) -0.33395(12) 0.0179(3) Uani d . 1 . .
    H H10 0.1872 0.6949 -0.4142 0.021 Uiso calc R 1 . .
    C C11 0.19577(18) 0.20677(12) 0.04230(12) 0.0150(3) Uani d . 1 . .
    H H11 0.1628 0.1092 0.0003 0.018 Uiso calc R 1 . .
    C C12 0.19151(18) 0.27840(12) -0.03356(12) 0.0147(3) Uani d . 1 . .
    H H12 0.1567 0.2286 -0.1260 0.018 Uiso calc R 1 . .
    C C13 0.26809(17) 0.68429(12) -0.09392(11) 0.0124(3) Uani d . 1 . .
    C C14 0.29457(18) 0.81564(12) -0.09143(12) 0.0155(3) Uani d . 1 . .
    H H14 0.3323 0.8983 -0.0118 0.019 Uiso calc R 1 . .
    C C15 0.26175(18) 0.81641(13) -0.21382(13) 0.0170(3) Uani d . 1 . .
    H H15 0.2765 0.9017 -0.2167 0.020 Uiso calc R 1 . .
loop_
    _atom_site_aniso_label
    _atom_site_aniso_U_11
    _atom_site_aniso_U_22
    _atom_site_aniso_U_33
    _atom_site_aniso_U_12
    _atom_site_aniso_U_13
    _atom_site_aniso_U_23
    O1 0.0222(5) 0.0159(4) 0.0151(4) 0.0054(3) 0.0048(3) 0.0102(3)
    O5 0.0233(5) 0.0193(5) 0.0160(5) 0.0049(4) 0.0007(4) 0.0066(4)
    O3 0.0199(5) 0.0138(4) 0.0189(4) 0.0043(3) 0.0029(4) 0.0084(3)
    O2 0.0231(5) 0.0140(4) 0.0194(4) 0.0053(3) 0.0041(4) 0.0101(4)
    O4 0.0223(5) 0.0161(4) 0.0179(5) 0.0009(4) 0.0056(4) 0.0035(4)
    N1 0.0130(5) 0.0139(5) 0.0146(5) 0.0040(4) 0.0029(4) 0.0084(4)
    N2 0.0135(5) 0.0127(5) 0.0118(5) 0.0036(4) 0.0025(4) 0.0069(4)
    C1 0.0306(7) 0.0214(6) 0.0178(6) 0.0076(5) 0.0067(5) 0.0146(5)
    C2 0.0113(5) 0.0154(5) 0.0165(6) 0.0045(4) 0.0041(4) 0.0093(5)
    C3 0.0103(5) 0.0148(6) 0.0169(6) 0.0049(4) 0.0039(4) 0.0102(5)
    C4 0.0167(6) 0.0147(6) 0.0130(5) 0.0047(4) 0.0037(4) 0.0069(4)
    C5 0.0158(6) 0.0121(5) 0.0170(6) 0.0044(4) 0.0038(4) 0.0078(4)
    C6 0.0094(5) 0.0142(5) 0.0160(6) 0.0049(4) 0.0038(4) 0.0093(5)
    C7 0.0089(5) 0.0131(5) 0.0156(5) 0.0040(4) 0.0026(4) 0.0080(4)
    C8 0.0108(5) 0.0140(5) 0.0155(6) 0.0043(4) 0.0028(4) 0.0080(4)
    C9 0.0162(6) 0.0196(6) 0.0147(6) 0.0051(4) 0.0030(4) 0.0090(5)
    C10 0.0162(6) 0.0245(6) 0.0178(6) 0.0062(5) 0.0035(5) 0.0144(5)
    C11 0.0163(6) 0.0121(5) 0.0176(6) 0.0047(4) 0.0038(5) 0.0080(5)
    C12 0.0162(6) 0.0143(5) 0.0130(5) 0.0045(4) 0.0022(4) 0.0066(4)
    C13 0.0097(5) 0.0161(5) 0.0144(5) 0.0045(4) 0.0029(4) 0.0095(4)
    C14 0.0143(6) 0.0151(6) 0.0189(6) 0.0045(4) 0.0042(4) 0.0094(5)
    C15 0.0147(6) 0.0183(6) 0.0239(6) 0.0053(4) 0.0052(5) 0.0150(5)
_geom_special_details
;
All e.s.d.'s (except the e.s.d. in the dihedral angle between two l.s. planes)
are estimated using the full covariance matrix. The cell e.s.d.'s are taken
into account individually in the estimation of e.s.d.'s in distances, angles
and torsion angles; correlations between e.s.d.'s in cell parameters are only
used when they are defined by crystal symmetry. An approximate (isotropic)
treatment of cell e.s.d.'s is used for estimating e.s.d.'s involving l.s.
planes.
;
loop_
    _geom_bond_atom_site_label_1
    _geom_bond_atom_site_label_2
    _geom_bond_site_symmetry_2
    _geom_bond_distance
    _geom_bond_publ_flag
    O1 C2 . 1.3391(14) ?
    O1 C1 . 1.4448(14) ?
    O5 H21 . 0.88(2) ?
    O5 H20 . 0.88(2) ?
    O3 H17 . 0.952(19) ?
    O3 H16 . 0.875(19) ?
    O2 C2 . 1.2197(14) ?
    O4 H19 . 0.88(2) ?
    O4 H18 . 0.87(2) ?
    N1 C7 . 1.3321(15) ?
    N1 C8 . 1.3953(14) ?
    N2 C7 . 1.3638(14) ?
    N2 C13 . 1.3810(14) ?
    N2 H2 . 0.8600 ?
    C1 H1A . 0.9600 ?
    C1 H1B . 0.9600 ?
    C1 H1C . 0.9600 ?
    C2 C3 . 1.4873(15) ?
    C3 C11 . 1.3966(16) ?
    C3 C4 . 1.3978(16) ?
    C4 C5 . 1.3904(16) ?
    C4 H4 . 0.9300 ?
    C5 C6 . 1.4015(16) ?
    C5 H5 . 0.9300 ?
    C6 C12 . 1.4049(16) ?
    C6 C7 . 1.4754(15) ?
    C8 C9 . 1.4021(16) ?
    C8 C13 . 1.4058(16) ?
    C9 C10 . 1.3882(16) ?
    C9 H9 . 0.9300 ?
    C10 C15 . 1.4102(18) ?
    C10 H10 . 0.9300 ?
    C11 C12 . 1.3885(16) ?
    C11 H11 . 0.9300 ?
    C12 H12 . 0.9300 ?
    C13 C14 . 1.3956(15) ?
    C14 C15 . 1.3864(17) ?
    C14 H14 . 0.9300 ?
    C15 H15 . 0.9300 ?
loop_
    _geom_angle_atom_site_label_1
    _geom_angle_atom_site_label_2
    _geom_angle_atom_site_label_3
    _geom_angle_site_symmetry_1
    _geom_angle_site_symmetry_3
    _geom_angle
    _geom_angle_publ_flag
    C2 O1 C1 . . 116.02(9) ?
    H21 O5 H20 . . 101.8(17) ?
    H17 O3 H16 . . 107.0(16) ?
    H19 O4 H18 . . 101.0(17) ?
    C7 N1 C8 . . 104.98(9) ?
    C7 N2 C13 . . 107.37(9) ?
    C7 N2 H2 . . 126.3 ?
    C13 N2 H2 . . 126.3 ?
    O1 C1 H1A . . 109.5 ?
    O1 C1 H1B . . 109.5 ?
    H1A C1 H1B . . 109.5 ?
    O1 C1 H1C . . 109.5 ?
    H1A C1 H1C . . 109.5 ?
    H1B C1 H1C . . 109.5 ?
    O2 C2 O1 . . 123.50(11) ?
    O2 C2 C3 . . 123.61(11) ?
    O1 C2 C3 . . 112.89(10) ?
    C11 C3 C4 . . 119.73(10) ?
    C11 C3 C2 . . 118.94(10) ?
    C4 C3 C2 . . 121.31(11) ?
    C5 C4 C3 . . 119.82(11) ?
    C5 C4 H4 . . 120.1 ?
    C3 C4 H4 . . 120.1 ?
    C4 C5 C6 . . 120.82(11) ?
    C4 C5 H5 . . 119.6 ?
    C6 C5 H5 . . 119.6 ?
    C5 C6 C12 . . 118.95(10) ?
    C5 C6 C7 . . 120.52(10) ?
    C12 C6 C7 . . 120.53(10) ?
    N1 C7 N2 . . 112.56(10) ?
    N1 C7 C6 . . 125.68(10) ?
    N2 C7 C6 . . 121.76(10) ?
    N1 C8 C9 . . 130.49(11) ?
    N1 C8 C13 . . 109.61(10) ?
    C9 C8 C13 . . 119.89(10) ?
    C10 C9 C8 . . 117.47(11) ?
    C10 C9 H9 . . 121.3 ?
    C8 C9 H9 . . 121.3 ?
    C9 C10 C15 . . 121.84(11) ?
    C9 C10 H10 . . 119.1 ?
    C15 C10 H10 . . 119.1 ?
    C12 C11 C3 . . 120.47(11) ?
    C12 C11 H11 . . 119.8 ?
    C3 C11 H11 . . 119.8 ?
    C11 C12 C6 . . 120.20(11) ?
    C11 C12 H12 . . 119.9 ?
    C6 C12 H12 . . 119.9 ?
    N2 C13 C14 . . 131.59(11) ?
    N2 C13 C8 . . 105.47(10) ?
    C14 C13 C8 . . 122.93(11) ?
    C15 C14 C13 . . 116.52(11) ?
    C15 C14 H14 . . 121.7 ?
    C13 C14 H14 . . 121.7 ?
    C14 C15 C10 . . 121.34(11) ?
    C14 C15 H15 . . 119.3 ?
    C10 C15 H15 . . 119.3 ?
loop_
    _geom_hbond_atom_site_label_D
    _geom_hbond_atom_site_label_H
    _geom_hbond_atom_site_label_A
    _geom_hbond_site_symmetry_A
    _geom_hbond_distance_DH
    _geom_hbond_distance_HA
    _geom_hbond_distance_DA
    _geom_hbond_angle_DHA
    N2 H2 O3 1 0.86 1.99 2.8230(13) 163.3
    O4 H18 O3 1 0.87(2) 1.92(2) 2.7830(13) 170.1(17)
    O3 H16 O2 1_565 0.875(19) 1.910(19) 2.7840(12) 177.4(17)
    O3 H17 O5 2_666 0.952(19) 1.745(19) 2.6932(13) 173.9(16)
    O4 H19 N1 2_565 0.88(2) 1.89(2) 2.7614(14) 171.0(18)
    O5 H20 O4 2_566 0.88(2) 1.95(2) 2.8291(14) 174.0(18)
    O5 H21 O4 1_545 0.88(2) 1.90(2) 2.7679(13) 168.7(18)
    C15 H15 O5 1_564 0.93 2.59 3.4009(15) 145.7
data_global
_journal_date_recd_electronic     2010-09-24
_journal_date_accepted     2010-09-30
_journal_name_full     'Acta Crystallographica, Section E'
_journal_year     2010
_journal_volume     66
_journal_issue     11
_journal_page_first     o2754
_journal_page_last     o2754
_journal_paper_category     QO
_journal_coeditor_code     DS2060
_publ_contact_author_name     'Parna Gupta'
_publ_contact_author_address
;
Department of Chemical Sciences, IISER Kolkata, Mohanpur Campus,
741 252 West Bengal, India
;
_publ_contact_author_email     'parna@iiserkol.ac.in'
_publ_contact_author_fax     '+913473279131'
_publ_contact_author_phone     '+913473279130'
_publ_section_title
;
Methyl 4-(1<i>H</i>-benzimidazol-2-yl)benzoate trihydrate
;
loop_
    _publ_author_name
    _publ_author_footnote
    _publ_author_address
    'Parna Gupta' .
;
Department of Chemical Sciences, IISER Kolkata, Mohanpur Campus,
741252 West Bengal, India
;
    'Soumik Mandal' .
;
Department of Chemical Sciences, IISER Kolkata, Mohanpur Campus,
741252 West Bengal, India
;
