# Supplementary material for: Methyl 4-(1H-benzimidazol-2-yl)benzoate trihydrate
Source: Acta Crystallogr Sect E Struct Rep Online. 2010 Oct 9;66(Pt 11):o2754. doi: 10.1107/S1600536810039188 (PMC3009264; doi:10.1107/S1600536810039188)
Supplement: Supplementary file 2 [file e-66-o2754-Isup2.hkl]

# 
# h,k,l, Fc-squared, Fo-squared, sigma(Fo-squared) and status flag 
# 
data_I
_shelx_title ' PG in P-1' 
_shelx_refln_list_code          4 
_shelx_F_calc_maximum       93.04 
_exptl_crystal_F_000       324.00 
_reflns_d_resolution_high  0.7828 
 
loop_ 
 _symmetry_equiv_pos_as_xyz 
 'x, y, z' 
 '-x, -y, -z' 
 
_cell_length_a     6.8308 
_cell_length_b    10.8165 
_cell_length_c    11.5254 
_cell_angle_alpha 114.718 
_cell_angle_beta  101.718 
_cell_angle_gamma  97.621 
 
_shelx_F_squared_multiplier     1.000 
 
loop_ 
 _refln_index_h 
 _refln_index_k 
 _refln_index_l 
 _refln_F_squared_calc 
 _refln_F_squared_meas 
 _refln_F_squared_sigma 
 _refln_observed_status 
   4   0   0     1507.83     1488.48     94.19 o 
   5   0   0       36.56       35.96      1.43 o 
   6   0   0       81.44       83.55      3.10 o 
   7   0   0       44.38       43.79      3.18 o 
   8   0   0       17.80       17.81      1.86 o 
  -8   1   0        1.31        1.51      1.60 o 
  -7   1   0        0.12        0.62      0.98 o 
  -6   1   0        0.02        0.28      0.63 o 
  -5   1   0        1.26        0.95      0.27 o 
  -4   1   0      594.36      551.78     36.93 o 
  -3   1   0      214.06      205.34     10.28 o 
  -2   1   0     1299.88     1243.07     62.20 o 
  -1   1   0       78.59       72.31      3.67 o 
   0   1   0      919.43      843.55     42.32 o 
   1   1   0      307.21      284.00     37.41 o 
   2   1   0      861.83      904.01     47.47 o 
   3   1   0      366.18      438.75     22.02 o 
   4   1   0        0.52        3.14      0.98 o 
   5   1   0       48.72       44.05      1.84 o 
   6   1   0       20.82       18.53      0.99 o 
   7   1   0       72.93       73.24      3.29 o 
   8   1   0       86.33       76.66      5.05 o 
  -8   2   0        0.79       -0.03      0.96 o 
  -7   2   0        7.64        9.38      1.33 o 
  -6   2   0        1.53        1.39      0.47 o 
  -5   2   0      384.20      387.80     12.57 o 
  -4   2   0      164.53      171.01      9.59 o 
  -3   2   0     2198.27     2261.33    112.93 o 
  -2   2   0      219.84      243.39     12.20 o 
  -1   2   0      104.46       99.24     14.93 o 
   0   2   0      453.83      373.05     23.20 o 
   1   2   0        0.01       -0.29      0.19 o 
   2   2   0      398.89      376.50     46.72 o 
   3   2   0       12.64       10.58      0.50 o 
   4   2   0      281.59      292.20      8.23 o 
   5   2   0       92.57      101.93      3.88 o 
   6   2   0        0.98        1.71      0.57 o 
   7   2   0       33.66       30.30      1.74 o 
  -8   3   0        2.05        2.33      1.01 o 
  -7   3   0       14.59       14.54      1.30 o 
  -6   3   0        5.46        4.76      0.70 o 
  -5   3   0      272.97      265.03      9.75 o 
  -4   3   0        6.28        7.63      0.37 o 
  -3   3   0      180.78      180.77     24.72 o 
  -2   3   0      416.94      408.15     22.56 o 
  -1   3   0       88.69       77.52      4.27 o 
   0   3   0     1223.97     1065.17    110.76 o 
   1   3   0       41.42       31.19      1.69 o 
   2   3   0      247.92      251.70     10.60 o 
   3   3   0        0.30        0.74      0.21 o 
   4   3   0       22.83       15.33      0.69 o 
   5   3   0       77.36       71.40      2.64 o 
   6   3   0       17.19       17.34      1.20 o 
   7   3   0       30.52       29.16      1.75 o 
  -8   4   0       61.91       58.19      3.92 o 
  -7   4   0       12.30       13.96      0.92 o 
  -6   4   0       47.38       48.92      2.10 o 
  -5   4   0       47.14       42.32      1.58 o 
  -4   4   0      182.29      202.99      6.43 o 
  -3   4   0        9.24       11.60      0.66 o 
  -2   4   0      158.68      192.00     15.61 o 
  -1   4   0      307.20      343.70     24.44 o 
   0   4   0      605.55      669.14     33.51 o 
   1   4   0       31.52       27.79      1.67 o 
   2   4   0      804.14      893.69     24.50 o 
   3   4   0      162.74      182.11      4.77 o 
   4   4   0       68.15       75.82      2.32 o 
   5   4   0        0.00        0.12      0.38 o 
   6   4   0       10.98       11.46      1.04 o 
   7   4   0       13.50       16.34      1.37 o 
  -8   5   0       10.25       11.26      1.03 o 
  -7   5   0       12.82       13.20      0.91 o 
  -6   5   0        0.17        0.23      0.53 o 
  -5   5   0       20.32       21.43      0.99 o 
  -4   5   0       45.47       50.94      1.87 o 
  -3   5   0      636.66      742.29     34.38 o 
  -2   5   0        7.16        5.90      0.59 o 
  -1   5   0     4047.08     4395.62    266.64 o 
   0   5   0        1.47        1.52      0.36 o 
   1   5   0     1209.76     1406.16     37.58 o 
   2   5   0      158.22      175.60      7.36 o 
   3   5   0      212.03      223.51      6.64 o 
   4   5   0       29.59       32.63      1.20 o 
   5   5   0       92.13       96.40      2.96 o 
   6   5   0        0.05       -0.25      0.50 o 
  -8   6   0       10.61       11.97      1.15 o 
  -7   6   0       11.97       10.94      1.23 o 
  -6   6   0       35.95       35.17      2.20 o 
  -5   6   0      210.29      219.34      8.74 o 
  -4   6   0      169.26      182.50      7.54 o 
  -3   6   0       73.94       94.65      4.04 o 
  -2   6   0        4.15        1.56      0.45 o 
  -1   6   0        6.13        1.61      0.40 o 
   0   6   0       31.16       25.94      1.16 o 
   1   6   0       14.24       10.19      0.64 o 
   2   6   0        0.00        0.71      0.38 o 
   3   6   0       80.26       78.49      2.33 o 
   4   6   0      263.85      267.05      8.36 o 
   5   6   0       21.53       20.72      1.10 o 
   6   6   0      223.71      225.89      8.41 o 
  -8   7   0       37.87       37.43      2.56 o 
  -7   7   0       23.54       24.17      1.93 o 
  -6   7   0      145.66      144.26      7.16 o 
  -5   7   0       24.39       24.78      1.20 o 
  -4   7   0      159.37      172.87      6.71 o 
  -3   7   0        0.98        1.00      0.37 o 
  -2   7   0       93.96       89.06      2.86 o 
  -1   7   0      146.65      139.48      5.73 o 
   0   7   0       48.47       36.26      1.48 o 
   1   7   0       55.24       55.51      1.92 o 
   2   7   0        0.04       -0.25      0.33 o 
   3   7   0      110.45      109.87      3.18 o 
   4   7   0        4.69        6.68      0.68 o 
   5   7   0      233.58      223.28      7.69 o 
  -7   8   0        7.53        7.78      1.23 o 
  -6   8   0        0.85        2.06      1.64 o 
  -5   8   0       13.60       14.15      0.85 o 
  -4   8   0      121.05      120.20      4.27 o 
  -3   8   0        0.01        0.61      0.42 o 
  -2   8   0      379.62      338.48     18.34 o 
  -1   8   0        0.16        0.90      0.34 o 
   0   8   0      657.70      625.57     18.91 o 
   1   8   0      329.33      321.09      9.97 o 
   2   8   0      246.93      237.51      7.10 o 
   3   8   0      174.40      156.00      5.44 o 
   4   8   0      139.89      133.33      4.75 o 
   5   8   0       29.20       27.15      1.77 o 
  -7   9   0        1.70        2.84      0.89 o 
  -6   9   0       47.36       47.70      2.45 o 
  -5   9   0      118.43      119.28      4.65 o 
  -4   9   0       47.20       44.14      2.00 o 
  -3   9   0        9.89       10.48      0.94 o 
  -2   9   0      117.43      108.20      4.91 o 
  -1   9   0       15.50       10.62      0.63 o 
   0   9   0        0.81        2.02      0.43 o 
   1   9   0       31.18       22.48      1.05 o 
   2   9   0       49.77       55.61      3.57 o 
   3   9   0       78.22       72.17      2.84 o 
   4   9   0       14.34       13.06      1.10 o 
  -6  10   0      133.98      132.11      5.95 o 
  -5  10   0       18.48       16.56      1.28 o 
  -4  10   0      179.24      168.23      7.38 o 
  -3  10   0       29.08       32.28      1.93 o 
  -2  10   0       36.71       27.89      1.35 o 
  -1  10   0        2.32        3.18      0.54 o 
   0  10   0      133.31      114.28      4.19 o 
   1  10   0        2.99        3.02      0.60 o 
   2  10   0       49.84       42.30      1.87 o 
   3  10   0       30.67       30.48      1.89 o 
  -5  11   0       23.74       21.65      1.64 o 
  -4  11   0        1.33        0.81      2.04 o 
  -3  11   0       54.22       59.57      2.94 o 
  -2  11   0       12.10       15.82      1.26 o 
  -1  11   0       81.79       87.34      5.35 o 
   0  11   0       40.26       43.95      1.94 o 
   1  11   0        0.22        0.35      0.61 o 
   2  11   0       13.25       15.79      1.08 o 
  -4  12   0        0.80        0.22      0.65 o 
  -3  12   0       11.04       12.07      1.16 o 
  -2  12   0        0.35        0.19      0.84 o 
  -1  12   0       14.65       17.77      1.13 o 
   0  12   0       25.46       24.34      1.39 o 
  -1 -12   1       33.82       37.27      1.74 o 
   0 -12   1       71.52       79.66      3.12 o 
   1 -12   1       38.14       39.85      1.82 o 
   2 -12   1       59.42       70.83      3.43 o 
   3 -12   1      281.77      273.60     11.74 o 
   4 -12   1       10.99       12.06      1.19 o 
  -2 -11   1        1.10        0.47      0.62 o 
  -1 -11   1        8.81        9.54      0.78 o 
   0 -11   1       14.04       14.11      0.97 o 
   1 -11   1        4.28        3.00      0.46 o 
   2 -11   1        2.67        1.68      0.80 o 
   3 -11   1       16.81       13.39      1.16 o 
   4 -11   1       13.22       12.76      1.19 o 
   5 -11   1       38.42       39.26      5.47 o 
   6 -11   1       24.57       23.55      1.72 o 
  -3 -10   1       32.94       31.28      1.59 o 
  -2 -10   1       69.52       75.69      3.50 o 
  -1 -10   1       87.94       97.11      4.03 o 
   0 -10   1       53.93       65.71      3.07 o 
   1 -10   1        3.99        4.61      0.81 o 
   2 -10   1       23.22       21.30      1.03 o 
   3 -10   1       34.68       33.65      1.69 o 
   4 -10   1       14.08       14.08      1.24 o 
   5 -10   1        0.08       -0.12      0.60 o 
   6 -10   1        4.35        4.92      0.73 o 
  -4  -9   1       75.70       65.54      3.22 o 
  -3  -9   1       13.11       13.49      1.09 o 
  -2  -9   1      495.10      479.31     22.55 o 
  -1  -9   1        1.43        1.17      0.47 o 
   0  -9   1      571.57      557.54     15.05 o 
   1  -9   1       77.99       80.62      2.93 o 
   2  -9   1      469.38      456.33     16.02 o 
   3  -9   1       17.45       16.89      1.16 o 
   4  -9   1      107.28      115.79      7.19 o 
   5  -9   1       86.97       94.80      4.03 o 
   6  -9   1        1.78        1.33      0.76 o 
   7  -9   1       34.52       40.23      2.68 o 
  -5  -8   1      146.87      142.71      6.32 o 
  -4  -8   1       95.63       97.05      4.37 o 
  -3  -8   1       18.40       16.19      0.82 o 
  -2  -8   1       29.35       31.25      1.30 o 
  -1  -8   1       62.61       76.64      2.88 o 
   0  -8   1        1.52        2.34      0.33 o 
   1  -8   1       25.66       33.67      1.26 o 
   2  -8   1       67.08       71.99      2.37 o 
   3  -8   1       32.83       26.62      2.08 o 
   4  -8   1       24.90       23.73      1.35 o 
   5  -8   1        2.76        2.67      0.49 o 
   6  -8   1       16.21       15.87      1.56 o 
   7  -8   1       10.34       10.30      1.16 o 
  -6  -7   1      121.06      113.81      5.14 o 
  -5  -7   1        2.27        2.47      1.28 o 
  -4  -7   1      111.59      110.79      3.95 o 
  -3  -7   1        0.00       -0.09      0.38 o 
  -2  -7   1      371.85      364.39     12.53 o 
  -1  -7   1       36.95       43.30      1.54 o 
   0  -7   1        0.01        3.74      1.43 o 
   1  -7   1        0.25        1.34      0.32 o 
   2  -7   1      631.44      661.63     23.79 o 
   3  -7   1        1.14        1.20      0.39 o 
   4  -7   1      239.86      251.94     10.16 o 
   5  -7   1        9.39       10.33      0.65 o 
   6  -7   1       82.92       84.22      4.43 o 
   7  -7   1       50.71       50.50      2.91 o 
   8  -7   1        0.00       -0.10      0.67 o 
  -6  -6   1        8.14        9.38      1.38 o 
  -5  -6   1      175.83      183.81      5.39 o 
  -4  -6   1       51.11       47.28      1.73 o 
  -3  -6   1      319.58      343.26      9.38 o 
  -2  -6   1        2.19        1.12      0.26 o 
  -1  -6   1      312.87      332.97     10.27 o 
   0  -6   1       11.63       14.87      0.79 o 
   1  -6   1      222.53      235.55      9.91 o 
   2  -6   1       32.29       36.81      1.55 o 
   3  -6   1       97.69      112.20      4.71 o 
   4  -6   1       29.67       32.95      1.14 o 
   5  -6   1        0.00       -0.33      0.35 o 
   6  -6   1       10.99       11.21      1.76 o 
   7  -6   1       30.64       34.33      2.23 o 
   8  -6   1       18.84       20.66      1.54 o 
  -7  -5   1        2.19        3.41      0.94 o 
  -6  -5   1       25.38       23.93      1.27 o 
  -5  -5   1        1.80        2.43      0.45 o 
  -4  -5   1        0.66        0.83      0.36 o 
  -3  -5   1      562.09      627.79     17.92 o 
  -2  -5   1        3.87        1.42      0.24 o 
  -1  -5   1     1324.83     1586.08     42.08 o 
   0  -5   1       42.90       65.99      2.72 o 
   1  -5   1      326.26      390.94     15.17 o 
   2  -5   1      183.87      203.92      6.59 o 
   3  -5   1      229.69      227.05      6.89 o 
   4  -5   1       95.69      103.97      3.68 o 
   5  -5   1       14.21       16.66      0.98 o 
   6  -5   1        1.62        2.11      0.60 o 
   7  -5   1        3.55        3.96      1.18 o 
   8  -5   1       16.26       17.17      1.29 o 
  -7  -4   1       59.45       54.14      2.88 o 
  -6  -4   1      126.62      123.17      4.33 o 
  -5  -4   1      300.64      305.73      8.69 o 
  -4  -4   1       93.27       98.72      3.19 o 
  -3  -4   1      388.49      441.88     11.55 o 
  -2  -4   1      253.29      266.86     10.56 o 
  -1  -4   1      484.03      555.77     27.78 o 
   0  -4   1       82.16       68.16      3.61 o 
   1  -4   1       22.90        9.26      1.04 o 
   2  -4   1       46.83       40.64      5.07 o 
   3  -4   1       70.85       52.82      2.12 o 
   4  -4   1      323.41      334.72     10.88 o 
   5  -4   1        8.65        9.45      0.63 o 
   6  -4   1       30.37       30.91      1.36 o 
   7  -4   1      101.67       96.95      4.21 o 
   8  -4   1       10.16       10.89      1.60 o 
  -7  -3   1       15.00       15.12      1.15 o 
  -6  -3   1        0.03        0.05      0.46 o 
  -5  -3   1       31.65       32.98      1.78 o 
  -4  -3   1      160.93      182.85      4.81 o 
  -3  -3   1        5.42        7.27      0.39 o 
  -2  -3   1     1315.69     1418.99     70.75 o 
  -1  -3   1       16.24       13.28      0.87 o 
   0  -3   1      246.38      242.39     14.05 o 
   1  -3   1     1219.93     1114.77    140.31 o 
   2  -3   1        9.90        9.40      0.67 o 
   3  -3   1       34.04       36.06      4.35 o 
   4  -3   1       64.84       69.81      2.49 o 
   5  -3   1       77.12       76.59      2.96 o 
   6  -3   1        3.60        4.77      0.61 o 
   7  -3   1        0.01        1.02      0.81 o 
   8  -3   1        3.20        3.59      1.30 o 
  -8  -2   1       27.17       22.83      2.17 o 
  -7  -2   1        0.04       -0.19      0.45 o 
  -6  -2   1       85.54       85.48      3.04 o 
  -5  -2   1      112.01      113.03      4.77 o 
  -4  -2   1       60.99       63.22      1.97 o 
  -3  -2   1       27.83       21.92      1.21 o 
  -2  -2   1      242.74      234.70     11.80 o 
  -1  -2   1      361.48      327.30     26.83 o 
   0  -2   1      295.22      310.72     21.96 o 
   1  -2   1      155.18      163.06      8.19 o 
   3  -2   1      376.18      338.21     24.99 o 
   4  -2   1      119.72      103.06      4.59 o 
   5  -2   1       59.00       61.10      2.19 o 
   6  -2   1        0.83       -0.47      0.84 o 
   7  -2   1        2.17        2.78      1.10 o 
   8  -2   1        1.91        1.50      1.00 o 
  -8  -1   1        0.02       -0.09      1.09 o 
  -7  -1   1       58.25       57.84      2.25 o 
  -6  -1   1        2.47        1.62      0.40 o 
  -5  -1   1      109.82      105.64      3.63 o 
  -4  -1   1      324.50      324.77     10.50 o 
  -3  -1   1       14.07       13.92      0.79 o 
  -2  -1   1     3324.27     3643.39    181.93 o 
   0  -1   1       16.60       17.49      1.36 o 
   1  -1   1     1375.47     1549.28     77.64 o 
   2  -1   1       14.66       21.45      1.13 o 
   4  -1   1       46.89       47.84      4.19 o 
   5  -1   1        6.94        7.92      0.53 o 
   6  -1   1        6.40        5.59      1.10 o 
   7  -1   1       65.65       59.50      3.98 o 
   8  -1   1        0.86       -0.55      1.18 o 
  -8   0   1       73.30       67.63      4.46 o 
  -7   0   1        2.73        2.08      0.68 o 
  -6   0   1      323.04      327.14     10.80 o 
  -5   0   1       27.34       30.18      1.25 o 
  -4   0   1     3421.96     3479.76    262.64 o 
  -3   0   1       23.40       23.96      1.30 o 
  -2   0   1     8656.08     6447.58    455.25 o 
  -1   0   1       35.62       36.17      1.92 o 
   0   0   1     1331.37     1241.97     62.31 o 
   1   0   1      117.88      110.29      5.53 o 
   2   0   1       37.30       43.33      2.26 o 
   3   0   1      288.38      297.46     23.00 o 
   4   0   1       37.65       29.04      2.06 o 
   5   0   1        2.20        2.83      0.33 o 
   6   0   1        1.49        1.70      0.62 o 
   7   0   1      147.57      139.70      8.70 o 
   8   0   1        1.78        2.79      1.09 o 
  -8   1   1      323.14      274.92     15.89 o 
  -7   1   1       11.30       13.11      1.28 o 
  -6   1   1     2323.54     2229.58     72.26 o 
  -5   1   1       24.50       25.81      0.90 o 
  -4   1   1     8152.45     7673.74    323.93 o 
  -3   1   1      178.19      188.69      9.54 o 
  -1   1   1      211.78      144.62     10.30 o 
   0   1   1     7686.38     3372.20    238.13 o 
   1   1   1       21.10       29.81      2.32 o 
   2   1   1      198.49      226.08     11.35 o 
   3   1   1      110.90      115.24      4.90 o 
   4   1   1       23.38       21.73      1.59 o 
   5   1   1       11.57       10.70      0.56 o 
   6   1   1      267.41      266.71     11.80 o 
   7   1   1        7.34        6.51      1.30 o 
  -8   2   1       71.18       59.10      4.01 o 
  -7   2   1      110.52      100.59      4.46 o 
  -6   2   1      219.29      206.39      6.94 o 
  -5   2   1        6.86        6.95      0.36 o 
  -4   2   1       78.82       81.10      2.66 o 
  -3   2   1      732.24      743.35    103.41 o 
  -2   2   1      121.18      137.37      6.95 o 
  -1   2   1      828.69      826.87     41.28 o 
   0   2   1      897.33      499.33     35.38 o 
   1   2   1       53.06       39.77      2.95 o 
   2   2   1      642.03      680.30     33.99 o 
   3   2   1      238.76      235.34      6.83 o 
   4   2   1      657.34      665.88     22.81 o 
   5   2   1       26.31       29.12      1.26 o 
   6   2   1      121.00      119.79      5.03 o 
   7   2   1       17.90       16.42      1.21 o 
  -8   3   1       26.28       22.11      2.25 o 
  -7   3   1       28.34       29.59      1.37 o 
  -6   3   1      111.66      107.63      3.75 o 
  -5   3   1      150.71      136.63      4.65 o 
  -4   3   1       18.16       19.17      0.78 o 
  -3   3   1       14.22       11.02      1.24 o 
  -2   3   1        0.95        0.28      0.31 o 
   0   3   1        1.40        0.68      0.32 o 
   1   3   1       56.98       47.36      6.27 o 
   2   3   1      447.67      487.07     13.96 o 
   3   3   1      471.03      504.47     15.70 o 
   4   3   1      119.24      122.50      3.57 o 
   5   3   1       17.29       19.64      1.05 o 
   6   3   1       21.72       19.74      1.37 o 
   7   3   1        9.05        8.72      1.03 o 
  -8   4   1       22.96       24.71      1.33 o 
  -7   4   1       31.49       30.58      1.41 o 
  -6   4   1      173.65      178.79      6.67 o 
  -5   4   1       16.82       17.58      1.36 o 
  -4   4   1      234.75      240.84      6.42 o 
  -3   4   1      161.61      180.59      5.90 o 
  -2   4   1      185.83      177.80     18.01 o 
   0   4   1       53.68       53.18      2.88 o 
   1   4   1      191.00      207.91      6.13 o 
   2   4   1       11.35        6.65      0.35 o 
   3   4   1       14.03       15.42      0.64 o 
   4   4   1        8.46        8.93      0.56 o 
   5   4   1       16.78       17.15      0.93 o 
   6   4   1       74.57       78.53      3.75 o 
  -8   5   1        0.03        0.45      0.75 o 
  -7   5   1       24.22       25.48      1.29 o 
  -6   5   1       17.96       21.41      1.25 o 
  -5   5   1       50.38       51.42      1.66 o 
  -4   5   1       15.37       20.47      1.04 o 
  -3   5   1      111.34       96.80      4.49 o 
  -2   5   1      468.71      508.20     18.31 o 
  -1   5   1        9.06        9.01      1.00 o 
   0   5   1      560.27      664.10     19.87 o 
   1   5   1        7.00       10.86      0.53 o 
   2   5   1       23.41       19.87      0.88 o 
   3   5   1        0.16        0.56      0.42 o 
   4   5   1        0.03       -0.43      0.51 o 
   5   5   1       35.90       36.18      1.71 o 
   6   5   1       47.00       47.29      2.21 o 
  -8   6   1       18.16       18.76      1.33 o 
  -7   6   1      145.26      135.54      6.68 o 
  -6   6   1        2.13        2.67      1.52 o 
  -5   6   1      468.72      476.42     15.74 o 
  -4   6   1      137.64      128.84      4.46 o 
  -3   6   1     1086.75     1103.20     39.61 o 
  -2   6   1       15.91       14.85      0.69 o 
  -1   6   1      376.92      431.46     12.44 o 
   0   6   1       29.24       30.79      1.16 o 
   1   6   1      323.22      373.51     13.30 o 
   2   6   1      145.54      156.54      4.37 o 
   3   6   1      136.91      146.34      3.90 o 
   4   6   1       12.46       13.36      0.80 o 
   5   6   1       17.68       18.71      1.27 o 
  -8   7   1        0.23        0.22      0.84 o 
  -7   7   1       72.84       70.72      3.81 o 
  -6   7   1        7.69        6.69      1.03 o 
  -5   7   1       27.08       30.30      1.33 o 
  -4   7   1        8.65        8.35      0.61 o 
  -3   7   1      154.90      141.96      5.23 o 
  -2   7   1       44.60       49.01      1.69 o 
  -1   7   1       47.79       42.79      2.29 o 
   0   7   1      207.17      218.65      7.25 o 
   1   7   1      479.12      493.22     16.02 o 
   2   7   1      507.17      502.59     15.22 o 
   3   7   1      290.79      284.79      9.64 o 
   4   7   1      168.34      161.70      5.65 o 
   5   7   1       46.24       50.02      4.25 o 
  -7   8   1       21.54       21.46      1.80 o 
  -6   8   1        3.81        2.18      0.63 o 
  -5   8   1        0.34        0.77      0.41 o 
  -4   8   1       62.36       62.86      5.67 o 
  -3   8   1       65.49       69.00      2.33 o 
  -2   8   1        1.88        4.42      0.46 o 
  -1   8   1      190.12      192.01      6.00 o 
   0   8   1        1.29        2.45      0.52 o 
   1   8   1       40.97       38.04      1.30 o 
   2   8   1       51.87       54.32      1.73 o 
   3   8   1        6.54        5.60      1.30 o 
   4   8   1        1.10        0.84      0.56 o 
  -7   9   1        3.07        4.36      1.11 o 
  -6   9   1      185.75      183.62      8.06 o 
  -5   9   1       25.13       21.77      1.53 o 
  -4   9   1      357.95      351.14     13.56 o 
  -3   9   1      167.12      145.92      5.10 o 
  -2   9   1      889.53      887.81     27.00 o 
  -1   9   1      434.67      380.33     11.65 o 
   0   9   1      261.72      259.00     13.81 o 
   1   9   1      131.11      121.11      3.50 o 
   2   9   1        2.21        2.00      0.42 o 
   3   9   1       39.79       35.40      1.69 o 
  -6  10   1       54.57       51.20      4.47 o 
  -5  10   1       34.97       33.20      1.94 o 
  -4  10   1       48.05       44.19      2.40 o 
  -3  10   1       30.67       24.69      1.63 o 
  -2  10   1       66.91       58.18      2.27 o 
  -1  10   1       15.41       12.33      0.82 o 
   0  10   1       41.97       37.98      1.70 o 
   1  10   1      104.32       95.48      3.60 o 
   2  10   1       69.52       66.09      2.62 o 
  -5  11   1       97.36       96.89      4.60 o 
  -4  11   1        1.67       -0.36      0.68 o 
  -3  11   1        0.02        1.19      2.24 o 
  -2  11   1       10.26        7.07      0.70 o 
  -1  11   1       41.77       40.29      2.22 o 
   0  11   1       18.17       22.99      1.30 o 
   1  11   1       38.25       36.30      1.80 o 
  -3  12   1        0.71        0.59      0.70 o 
  -2  12   1       50.54       47.78      2.02 o 
  -1  12   1        1.24        1.22      0.56 o 
   1 -13   2       47.74       53.35      2.90 o 
   2 -13   2        8.42        8.98      0.85 o 
   3 -13   2        2.49        2.49      0.75 o 
  -1 -12   2       11.60        9.92      0.87 o 
   0 -12   2       11.93       15.64      1.06 o 
   1 -12   2        1.08        0.30      0.46 o 
   2 -12   2       77.59       76.91      3.69 o 
   3 -12   2        9.90       11.26      1.09 o 
   4 -12   2       49.51       49.36      3.11 o 
   5 -12   2       59.18       58.21      6.59 o 
  -3 -11   2        0.99        2.17      0.57 o 
  -2 -11   2       26.30       33.44      1.75 o 
  -1 -11   2      110.03      116.53      5.13 o 
   0 -11   2        2.63        0.83      0.55 o 
   1 -11   2      145.65      155.93      4.77 o 
   2 -11   2       11.46       12.38      1.44 o 
   3 -11   2        0.35        0.69      0.56 o 
   4 -11   2       10.32        9.43      1.04 o 
   5 -11   2       39.83       36.19      2.14 o 
   6 -11   2       25.71       23.47      2.63 o 
  -4 -10   2       47.75       39.80      2.29 o 
  -3 -10   2       22.73       25.92      2.04 o 
  -2 -10   2        0.00        0.20      0.43 o 
  -1 -10   2       86.69       80.86      3.19 o 
   0 -10   2       17.51       19.42      1.00 o 
   1 -10   2       61.60       62.23      1.92 o 
   2 -10   2       50.55       48.31      2.13 o 
   3 -10   2       25.01       24.70      1.61 o 
   4 -10   2        0.04        0.37      0.53 o 
   5 -10   2      227.87      225.62      8.45 o 
   6 -10   2      121.81      124.48     17.65 o 
  -5  -9   2        2.81        2.36      0.76 o 
  -4  -9   2        5.12        3.49      0.76 o 
  -3  -9   2        0.00        0.10      0.45 o 
  -2  -9   2       26.22       25.42      1.18 o 
  -1  -9   2        4.13        3.63      0.53 o 
   0  -9   2       63.54       62.50      1.95 o 
   1  -9   2       44.69       44.39      2.71 o 
   2  -9   2       37.70       38.23      1.74 o 
   3  -9   2       27.96       28.21      1.38 o 
   4  -9   2        3.73        4.40      0.98 o 
   5  -9   2        2.38        2.89      0.60 o 
   6  -9   2        0.29       -0.46      0.92 o 
   7  -9   2       45.89       54.09      3.25 o 
  -5  -8   2       27.02       25.06      1.67 o 
  -4  -8   2      523.34      505.68     20.90 o 
  -3  -8   2       34.93       37.76      1.46 o 
  -2  -8   2      260.21      258.46      8.11 o 
  -1  -8   2       41.52       43.98      1.62 o 
   0  -8   2      127.23      124.53      4.54 o 
   1  -8   2       64.89       69.44      2.51 o 
   2  -8   2      259.64      254.20     10.76 o 
   3  -8   2      273.98      264.44     17.03 o 
   4  -8   2        6.31        5.11      0.65 o 
   5  -8   2       29.95       28.66      1.31 o 
   6  -8   2        0.44        0.60      0.65 o 
   7  -8   2       26.39       26.84      2.10 o 
  -6  -7   2       48.32       45.37      2.43 o 
  -5  -7   2       15.85       14.14      1.11 o 
  -4  -7   2       81.92       76.96      3.50 o 
  -3  -7   2       12.23       15.44      0.80 o 
  -2  -7   2        2.47        2.16      0.36 o 
  -1  -7   2       62.39       63.60      3.07 o 
   0  -7   2        1.67        1.17      0.31 o 
   1  -7   2       52.67       43.03      2.06 o 
   2  -7   2        5.40        5.64      0.48 o 
   3  -7   2        8.51        5.97      0.63 o 
   4  -7   2      109.17      107.89      3.27 o 
   5  -7   2      151.63      168.56      5.78 o 
   6  -7   2      172.79      170.61      8.41 o 
   7  -7   2       90.90       83.20      4.48 o 
  -6  -6   2       76.18       76.09      2.92 o 
  -5  -6   2       10.10       10.10      1.57 o 
  -4  -6   2        4.21        3.64      0.73 o 
  -3  -6   2       55.69       55.45      1.91 o 
  -2  -6   2      465.44      516.53     15.82 o 
  -1  -6   2      239.22      248.98      7.72 o 
   0  -6   2     1534.57     1748.18     63.15 o 
   1  -6   2       14.67       17.69      0.89 o 
   2  -6   2      406.96      429.20     19.15 o 
   3  -6   2       57.07       69.19      3.01 o 
   4  -6   2      288.72      296.61      8.53 o 
   5  -6   2      106.97      112.66      4.68 o 
   6  -6   2        0.33        0.61      0.80 o 
   7  -6   2       64.46       66.19      3.62 o 
   8  -6   2      148.76      142.03      6.05 o 
  -7  -5   2       88.79       88.22      3.48 o 
  -6  -5   2        2.36        4.12      0.66 o 
  -5  -5   2        7.30        9.86      0.91 o 
  -4  -5   2       49.04       53.34      2.01 o 
  -3  -5   2        7.98        8.72      0.67 o 
  -2  -5   2       48.52       58.36      1.96 o 
  -1  -5   2       39.18       53.86      2.11 o 
   0  -5   2        4.70        7.71      0.68 o 
   1  -5   2       10.66       11.67      0.90 o 
   2  -5   2      140.54      156.96      7.10 o 
   3  -5   2        0.58        2.65      0.34 o 
   4  -5   2      167.85      157.47      5.53 o 
   5  -5   2      204.67      210.15      8.40 o 
   6  -5   2       88.53       84.81      4.36 o 
   7  -5   2       36.49       37.19      2.03 o 
   8  -5   2       29.13       30.66      2.79 o 
  -7  -4   2      126.98      117.85      4.24 o 
  -6  -4   2       85.90       85.67      3.11 o 
  -5  -4   2      553.00      576.62     17.55 o 
  -4  -4   2      207.64      227.90      6.02 o 
  -3  -4   2      564.71      651.63     18.23 o 
  -2  -4   2        0.30        0.13      0.21 o 
  -1  -4   2      252.72      300.69     15.13 o 
   0  -4   2        9.32        9.82      1.04 o 
   1  -4   2     1555.08     1746.59    123.22 o 
   3  -4   2       15.70       18.73      1.00 o 
   4  -4   2       14.52       12.39      0.71 o 
   5  -4   2       60.84       57.60      2.32 o 
   6  -4   2       10.96       10.05      0.88 o 
   7  -4   2        3.54        2.77      0.68 o 
   8  -4   2       66.68       63.19      4.33 o 
  -7  -3   2       94.64       89.09      3.26 o 
  -6  -3   2       40.70       42.01      2.07 o 
  -5  -3   2        0.02       -0.58      0.72 o 
  -4  -3   2        2.32        2.14      0.29 o 
  -3  -3   2       13.11       19.09      0.81 o 
  -2  -3   2       14.44       17.09      1.44 o 
  -1  -3   2      470.29      477.22     23.94 o 
   0  -3   2      984.58      959.22     67.72 o 
   1  -3   2     3722.00     3800.76    189.70 o 
   2  -3   2     1732.27     1816.25    101.26 o 
   3  -3   2      642.26      689.88     29.49 o 
   4  -3   2       60.30       61.40      2.39 o 
   5  -3   2       89.54       84.08      2.91 o 
   6  -3   2       81.81       80.42      5.27 o 
   7  -3   2        7.64        7.72      1.38 o 
   8  -3   2       60.95       55.42      4.03 o 
  -8  -2   2       16.36       14.33      1.18 o 
  -7  -2   2        0.18        0.03      0.53 o 
  -6  -2   2      136.97      125.47      4.33 o 
  -5  -2   2       63.61       62.02      2.48 o 
  -4  -2   2       77.24       84.09      2.58 o 
  -3  -2   2      187.05      202.68     10.22 o 
  -2  -2   2      528.35      487.65     58.09 o 
  -1  -2   2     1367.51     1434.36     71.68 o 
   0  -2   2       80.17       67.81      8.07 o 
   1  -2   2      106.75      111.58     17.01 o 
   2  -2   2      248.94      247.41     12.42 o 
   3  -2   2       67.86       78.29      3.41 o 
   4  -2   2        0.04        0.31      0.11 o 
   5  -2   2       39.61       36.72      2.19 o 
   6  -2   2       55.24       58.83      3.78 o 
   7  -2   2       31.78       31.28      2.57 o 
   8  -2   2       61.92       57.14      4.01 o 
  -8  -1   2       28.48       24.62      2.32 o 
  -7  -1   2       17.15       16.92      0.97 o 
  -6  -1   2       39.55       35.60      1.50 o 
  -5  -1   2       80.95       74.41      2.38 o 
  -4  -1   2        0.00        0.39      0.20 o 
  -1  -1   2      285.76      295.13     19.60 o 
   0  -1   2       77.42       43.68      3.27 o 
   1  -1   2      503.70      482.52     24.11 o 
   2  -1   2        0.01        0.40      0.24 o 
   3  -1   2      387.78      386.83     14.45 o 
   4  -1   2       12.51       11.74      1.10 o 
   5  -1   2      345.51      350.64     11.30 o 
   6  -1   2        9.88        9.51      1.36 o 
   7  -1   2       77.69       67.49      4.45 o 
   8  -1   2       34.76       35.86      3.02 o 
  -8   0   2       45.54       38.96      2.09 o 
  -7   0   2        0.32       -0.02      0.48 o 
  -6   0   2      164.09      155.77      5.38 o 
  -5   0   2       64.69       62.66      1.91 o 
  -4   0   2      925.38      905.14     38.09 o 
  -3   0   2      148.00      174.07      8.75 o 
  -2   0   2      791.68      862.10     43.03 o 
  -1   0   2        3.42        4.18      0.40 o 
   0   0   2      663.71      679.96     33.94 o 
   1   0   2       62.43       67.24      3.44 o 
   2   0   2        8.21        5.41      0.40 o 
   3   0   2      153.41      152.86      7.68 o 
   4   0   2      289.18      308.31     14.42 o 
   5   0   2       40.71       35.90      1.49 o 
   6   0   2        1.30        1.39      0.81 o 
   7   0   2        7.76        9.15      1.21 o 
  -8   1   2      942.17      850.52     34.74 o 
  -7   1   2       36.70       34.93      1.86 o 
  -6   1   2     2390.56     2333.59     65.26 o 
  -5   1   2       35.05       34.82      1.06 o 
  -4   1   2     2159.53     2321.49    126.65 o 
  -3   1   2      134.58      151.52      7.68 o 
  -2   1   2      294.17      317.34     15.92 o 
  -1   1   2      376.66      380.21     36.29 o 
   0   1   2      773.02      798.86     39.87 o 
   1   1   2      450.44      435.73     21.80 o 
   2   1   2       12.38        6.57      0.48 o 
   3   1   2       49.10       54.14      1.81 o 
   4   1   2       56.86       58.82      2.28 o 
   5   1   2       95.77      103.82      3.82 o 
   6   1   2       11.07        8.83      0.88 o 
   7   1   2        8.76        9.85      1.49 o 
  -8   2   2     1070.82      937.96     38.09 o 
  -7   2   2       99.90       98.67      3.50 o 
  -6   2   2      963.80      957.01     31.27 o 
  -5   2   2       86.58       93.18      2.93 o 
  -4   2   2     1218.92     1298.34     45.23 o 
   1   2   2     1910.94     2121.15    105.62 o 
   2   2   2     1589.01     1651.46     51.63 o 
   3   2   2        8.87       11.87      0.56 o 
   4   2   2      247.24      252.40      9.36 o 
   5   2   2        3.18        3.22      0.48 o 
   6   2   2       11.95       14.53      0.87 o 
   7   2   2        1.80        1.90      1.36 o 
  -8   3   2       35.06       29.36      1.81 o 
  -7   3   2        7.54        9.15      1.23 o 
  -6   3   2       88.79       83.40      2.96 o 
  -5   3   2       39.76       46.27      1.54 o 
  -4   3   2       46.74       52.28      1.89 o 
  -3   3   2       93.92      100.73      3.33 o 
  -2   3   2       61.35       67.04      3.56 o 
  -1   3   2      168.79      185.66     13.34 o 
   0   3   2      150.21      168.53      8.58 o 
   1   3   2       51.15       60.44      2.39 o 
   2   3   2       70.30       88.69      2.68 o 
   3   3   2        0.26        0.35      0.23 o 
   4   3   2       14.04       16.94      0.96 o 
   5   3   2      163.18      164.37      5.50 o 
   6   3   2      123.34      123.36      4.26 o 
  -8   4   2        1.21       -0.55      0.58 o 
  -7   4   2       26.32       26.43      1.25 o 
  -6   4   2        2.45        3.44      0.57 o 
  -5   4   2       21.75       19.87      0.83 o 
  -4   4   2      134.84      126.60      3.70 o 
  -3   4   2      318.27      344.11     12.68 o 
  -2   4   2       42.03       44.38      2.06 o 
  -1   4   2      230.10      234.05     18.85 o 
   0   4   2      230.53      258.31      8.69 o 
   1   4   2       91.63      113.00      4.63 o 
   2   4   2       30.77       31.67      0.99 o 
   3   4   2        6.53        5.31      0.56 o 
   4   4   2       93.59       97.01      3.75 o 
   5   4   2       15.72       17.58      1.12 o 
   6   4   2       34.27       34.39      1.80 o 
  -8   5   2       57.54       55.91      2.52 o 
  -7   5   2       19.38       17.16      1.11 o 
  -6   5   2       75.23       82.94      4.54 o 
  -5   5   2       32.51       31.42      1.15 o 
  -4   5   2      305.62      339.33     14.73 o 
  -3   5   2       11.42       11.30      0.58 o 
  -2   5   2        6.59       12.93      0.56 o 
  -1   5   2       32.58       27.77      0.91 o 
   0   5   2       72.35       64.30      2.12 o 
   1   5   2       11.29       12.46      1.52 o 
   2   5   2        7.88        6.99      0.52 o 
   3   5   2      145.16      143.59      4.21 o 
   4   5   2        7.39        6.50      0.81 o 
   5   5   2        5.77        4.78      0.77 o 
   6   5   2       32.06       34.33      1.77 o 
  -8   6   2       41.78       39.10      2.60 o 
  -7   6   2      244.19      237.84     11.49 o 
  -6   6   2       64.41       63.11      2.62 o 
  -5   6   2      191.63      194.70      8.36 o 
  -4   6   2       14.46       17.57      0.74 o 
  -3   6   2       59.79       69.19      2.49 o 
  -2   6   2        3.26        1.91      0.33 o 
  -1   6   2      412.55      436.78     11.70 o 
   0   6   2       87.82       82.34      2.35 o 
   1   6   2       26.04       32.02      1.41 o 
   2   6   2        0.12       -0.10      0.31 o 
   3   6   2        4.35        5.30      0.53 o 
   4   6   2       27.02       26.07      1.46 o 
   5   6   2        6.10        6.54      1.64 o 
  -7   7   2       17.06       17.82      1.53 o 
  -6   7   2       20.29       21.61      1.48 o 
  -5   7   2      112.64      122.73      4.31 o 
  -4   7   2       21.46       22.22      1.59 o 
  -3   7   2       50.51       55.18      2.99 o 
  -2   7   2      317.38      318.04     11.11 o 
  -1   7   2       22.38       18.99      0.80 o 
   0   7   2      422.77      420.80     11.26 o 
   1   7   2       19.29       20.40      0.86 o 
   2   7   2        0.37       -0.02      0.35 o 
   3   7   2       39.67       36.90      1.60 o 
   4   7   2        2.54        3.79      1.44 o 
  -7   8   2        4.63        5.32      1.13 o 
  -6   8   2       44.65       42.59      1.96 o 
  -5   8   2       57.87       53.99      2.32 o 
  -4   8   2      336.49      314.74     14.99 o 
  -3   8   2       92.01       91.36      3.01 o 
  -2   8   2      142.31      132.08      4.21 o 
  -1   8   2      223.52      215.02      5.90 o 
   0   8   2       77.92       66.36      2.31 o 
   1   8   2       29.87       29.35      1.12 o 
   2   8   2       48.88       43.57      1.75 o 
   3   8   2        0.01       -0.03      0.50 o 
   4   8   2        2.51        4.01      1.36 o 
  -6   9   2       91.98       90.66      4.23 o 
  -5   9   2      256.36      245.52     10.57 o 
  -4   9   2       71.89       65.68      3.24 o 
  -3   9   2      170.99      158.61      5.56 o 
  -2   9   2        7.17        7.31      0.65 o 
  -1   9   2        1.77        3.13      0.52 o 
   0   9   2        1.02        1.20      0.44 o 
   1   9   2        0.32        0.24      0.37 o 
   2   9   2       11.02        9.61      0.72 o 
   3   9   2       13.10       13.28      0.99 o 
  -6  10   2      154.24      145.57      6.57 o 
  -5  10   2       52.88       47.04      2.79 o 
  -4  10   2      143.08      135.48      6.08 o 
  -3  10   2       99.25       86.37      3.22 o 
  -2  10   2        1.16        1.12      0.56 o 
  -1  10   2       72.18       59.13      2.97 o 
   0  10   2       17.94       18.63      1.39 o 
   1  10   2        0.50        0.01      0.41 o 
   2  10   2        0.47        0.02      0.51 o 
  -4  11   2       73.11       65.75      3.33 o 
  -3  11   2       87.37       78.95      3.83 o 
  -2  11   2        1.76        0.52      0.59 o 
  -1  11   2       41.20       38.59      2.52 o 
   0  11   2       21.60       20.86      1.66 o 
   0 -13   3       62.81       58.11      2.90 o 
   1 -13   3       14.73       14.69      1.76 o 
   2 -13   3        8.93        7.26      0.79 o 
   3 -13   3        0.67        0.92      0.90 o 
  -2 -12   3       16.01       16.63      1.36 o 
  -1 -12   3       87.96       91.84      3.51 o 
   0 -12   3      124.42      122.46      4.52 o 
   1 -12   3       52.29       56.34      2.33 o 
   2 -12   3       46.06       48.58      2.02 o 
   3 -12   3      100.14      103.25      6.47 o 
   4 -12   3       32.84       34.21      2.19 o 
   5 -12   3        3.72        3.46      0.99 o 
  -3 -11   3      125.70      128.57      8.70 o 
  -2 -11   3       27.24       25.18      1.74 o 
  -1 -11   3        3.09        3.43      0.73 o 
   0 -11   3       22.16       20.04      1.09 o 
   1 -11   3       33.56       32.61      1.28 o 
   2 -11   3       36.30       36.06      2.76 o 
   3 -11   3       40.30       33.76      2.20 o 
   4 -11   3      206.81      209.06     12.38 o 
   5 -11   3      211.67      203.49      8.88 o 
   6 -11   3       77.23       84.92     16.25 o 
  -4 -10   3       11.29       12.61      1.04 o 
  -3 -10   3        1.96        2.05      0.55 o 
  -2 -10   3       18.64       20.32      0.99 o 
  -1 -10   3        0.12        0.18      0.49 o 
   0 -10   3       82.88       78.27      2.32 o 
   1 -10   3      217.33      217.40      6.02 o 
   2 -10   3       17.58       20.52      1.19 o 
   3 -10   3      899.48      925.84     33.17 o 
   4 -10   3       13.98       14.22      0.95 o 
   5 -10   3     1211.27     1135.49     60.37 o 
   6 -10   3       29.44       38.43      5.63 o 
  -5  -9   3        0.00        0.68      1.28 o 
  -4  -9   3        3.40        2.97      0.73 o 
  -3  -9   3       23.99       25.01      1.17 o 
  -2  -9   3        0.83        1.42      0.42 o 
  -1  -9   3       11.25       11.25      0.68 o 
   0  -9   3       68.65       74.67      2.21 o 
   1  -9   3       41.39       43.45      1.41 o 
   2  -9   3       16.99       20.13      1.24 o 
   3  -9   3      203.05      210.52      7.78 o 
   4  -9   3      109.97      112.20      3.65 o 
   5  -9   3       40.46       40.51      1.78 o 
   6  -9   3      135.73      135.12      7.67 o 
   7  -9   3       32.69       33.39      2.30 o 
  -5  -8   3        0.16        0.67      0.63 o 
  -4  -8   3       45.20       45.67      2.29 o 
  -3  -8   3       15.63       16.59      0.87 o 
  -2  -8   3       62.43       59.37      2.04 o 
  -1  -8   3      509.56      521.83     13.97 o 
   0  -8   3       24.63       29.13      0.99 o 
   1  -8   3       92.74      105.07      3.68 o 
   2  -8   3       12.92       13.18      0.81 o 
   3  -8   3       86.80       86.36      4.15 o 
   4  -8   3        7.35        9.76      0.69 o 
   5  -8   3       31.77       30.52      1.30 o 
   6  -8   3       99.46      105.61      5.47 o 
   7  -8   3       19.31       22.08      1.78 o 
  -6  -7   3       66.92       60.36      2.82 o 
  -5  -7   3        5.35        5.71      0.87 o 
  -4  -7   3        9.16        8.47      0.67 o 
  -3  -7   3       14.63       17.09      0.87 o 
  -2  -7   3        1.40        1.50      0.38 o 
  -1  -7   3        1.13        0.94      0.32 o 
   0  -7   3        2.35        1.98      0.25 o 
   1  -7   3      101.56      113.93      4.27 o 
   2  -7   3      365.76      399.94     14.40 o 
   3  -7   3       71.55       69.80      4.19 o 
   4  -7   3        3.98        5.72      0.42 o 
   5  -7   3       33.01       31.97      1.38 o 
   6  -7   3       63.00       66.32      3.60 o 
   7  -7   3        5.26        4.84      1.08 o 
  -7  -6   3        7.13        7.41      0.82 o 
  -6  -6   3        6.26        8.17      0.74 o 
  -5  -6   3       25.42       28.18      1.62 o 
  -4  -6   3      287.38      289.64     10.48 o 
  -3  -6   3        3.36        4.82      0.46 o 
  -2  -6   3       37.34       35.37      2.01 o 
  -1  -6   3       15.85       29.25      1.26 o 
   0  -6   3       58.91       62.31      4.62 o 
   1  -6   3      433.65      531.97     19.13 o 
   2  -6   3       11.88       13.64      0.73 o 
   3  -6   3      753.02      849.16     28.19 o 
   4  -6   3      293.79      296.93      8.56 o 
   5  -6   3      109.14      112.26      4.30 o 
   6  -6   3      160.10      159.54      7.78 o 
   7  -6   3      112.57      103.40      4.54 o 
  -7  -5   3        5.57        5.64      0.73 o 
  -6  -5   3       20.97       21.79      1.29 o 
  -5  -5   3        8.92        8.64      0.71 o 
  -4  -5   3       48.84       57.52      1.87 o 
  -3  -5   3        0.13        0.38      0.39 o 
  -2  -5   3      451.44      518.32     15.78 o 
  -1  -5   3      453.84      526.22     17.05 o 
   0  -5   3      162.35      225.40     10.58 o 
   1  -5   3       38.98       33.59      1.98 o 
   2  -5   3       82.53       80.75      4.23 o 
   3  -5   3       17.78       15.59      0.65 o 
   4  -5   3      423.47      434.29     12.63 o 
   5  -5   3      102.31      106.39      4.04 o 
   6  -5   3      317.78      308.15     14.58 o 
   7  -5   3       62.34       57.96      3.07 o 
  -7  -4   3       62.73       58.62      2.43 o 
  -6  -4   3       19.13       21.19      1.31 o 
  -5  -4   3        0.76        1.37      0.59 o 
  -4  -4   3       83.15       82.90      2.59 o 
  -3  -4   3       91.57      107.57      3.30 o 
  -2  -4   3      420.84      445.64     14.17 o 
  -1  -4   3      329.62      392.24     19.71 o 
   0  -4   3        8.10        4.07      0.80 o 
   1  -4   3       35.74       29.28      1.64 o 
   2  -4   3      832.42      377.40     26.83 o 
   3  -4   3       71.65       69.61      2.89 o 
   4  -4   3        5.73        6.35      0.41 o 
   5  -4   3       49.91       50.02      2.06 o 
   6  -4   3       12.62       12.62      1.17 o 
   7  -4   3       50.64       46.08      3.44 o 
   8  -4   3        0.12        0.22      1.03 o 
  -8  -3   3       49.26       48.91      2.64 o 
  -7  -3   3       45.53       40.61      2.07 o 
  -6  -3   3       20.12       20.52      1.09 o 
  -5  -3   3       77.32       78.80      3.12 o 
  -4  -3   3        7.66        9.10      0.52 o 
  -3  -3   3        5.72        4.82      0.65 o 
  -2  -3   3      860.70      999.95     70.59 o 
  -1  -3   3        9.97        6.37      0.64 o 
   0  -3   3      158.59      152.67     10.94 o 
   1  -3   3      117.94      145.10      7.37 o 
   2  -3   3      190.93      194.77      9.83 o 
   3  -3   3        0.04        1.51      0.28 o 
   4  -3   3        6.65        6.71      0.43 o 
   5  -3   3      213.98      218.80      7.25 o 
   6  -3   3       45.38       43.85      3.55 o 
   7  -3   3       17.31       17.86      1.89 o 
  -8  -2   3       29.08       29.15      1.50 o 
  -7  -2   3       23.75       25.46      1.30 o 
  -6  -2   3       36.29       30.85      1.38 o 
  -5  -2   3       11.06       13.51      0.69 o 
  -4  -2   3      159.98      161.00      4.84 o 
  -3  -2   3      450.60      471.08     15.04 o 
  -2  -2   3        1.30        1.52      0.31 o 
  -1  -2   3     3267.64     3243.98    161.66 o 
   0  -2   3      234.79      256.72     12.87 o 
   1  -2   3        1.48        1.79      0.28 o 
   2  -2   3      219.23      248.91     12.54 o 
   3  -2   3        3.67        3.26      0.27 o 
   4  -2   3      128.85      125.87      3.71 o 
   5  -2   3        0.57        0.36      0.34 o 
   6  -2   3        2.66        3.49      1.10 o 
   7  -2   3       46.15       47.49      3.30 o 
  -8  -1   3       14.39       12.13      0.89 o 
  -7  -1   3        0.01        0.03      0.50 o 
  -6  -1   3       27.89       25.95      1.51 o 
  -5  -1   3       25.68       23.06      1.00 o 
  -4  -1   3        0.62        0.59      0.21 o 
  -3  -1   3      386.59      437.09     33.06 o 
  -2  -1   3       14.65       12.90      0.79 o 
  -1  -1   3      371.83      167.46     11.98 o 
   0  -1   3       93.42      106.07      5.42 o 
   1  -1   3      236.90      254.79     12.82 o 
   2  -1   3        0.59        0.40      0.23 o 
   3  -1   3        4.02        6.88      0.43 o 
   4  -1   3      629.69      675.52     31.12 o 
   5  -1   3       11.68       13.81      1.20 o 
   6  -1   3      259.83      269.30     15.59 o 
   7  -1   3        0.57        0.40      1.60 o 
  -8   0   3      110.38       88.78      4.50 o 
  -7   0   3        9.29        9.71      0.96 o 
  -6   0   3       12.90       13.49      0.87 o 
  -5   0   3        7.79        7.51      0.51 o 
  -4   0   3        2.02        0.59      0.22 o 
  -3   0   3       42.44       55.99      2.96 o 
  -2   0   3      115.17      131.90     20.52 o 
  -1   0   3      194.44       63.72      4.71 o 
   0   0   3      796.80      756.44     37.78 o 
   1   0   3     1691.18     1728.19     86.22 o 
   2   0   3      140.66      157.92     16.61 o 
   3   0   3      474.25      514.17     15.97 o 
   4   0   3       24.50       23.14      1.09 o 
   5   0   3      120.46      130.69      4.40 o 
   6   0   3        0.12        0.33      0.66 o 
   7   0   3      158.61      152.14      9.17 o 
  -8   1   3        8.65        7.64      2.24 o 
  -7   1   3        5.58        6.73      0.61 o 
  -6   1   3      295.13      281.54      8.05 o 
  -5   1   3        9.16        9.19      0.67 o 
  -4   1   3       68.80       76.35      3.50 o 
  -3   1   3      255.64      203.83     24.52 o 
   0   1   3       17.45       20.34      1.19 o 
   1   1   3     1857.07     1887.98    120.14 o 
   2   1   3       41.43       47.96      1.76 o 
   3   1   3      126.66      119.58      3.28 o 
   4   1   3        0.35       -0.31      0.38 o 
   5   1   3        7.34        7.30      0.62 o 
   6   1   3       13.18       12.07      0.88 o 
   7   1   3       16.83       15.52      1.69 o 
  -8   2   3      546.26      481.24     23.24 o 
  -7   2   3        2.43        2.81      0.49 o 
  -6   2   3      369.83      375.46     12.37 o 
  -5   2   3       18.65       21.94      0.84 o 
  -4   2   3        3.13        6.60      0.46 o 
  -3   2   3      283.41      309.68      9.93 o 
  -2   2   3        2.44        1.09      0.41 o 
  -1   2   3        0.69       -0.08      0.24 o 
   0   2   3       80.88       67.71      3.56 o 
   1   2   3       85.36       72.57      3.38 o 
   2   2   3       92.11       84.07      2.79 o 
   3   2   3       40.50       48.35      1.46 o 
   4   2   3      389.35      377.33     12.21 o 
   5   2   3        7.33        8.71      0.73 o 
   6   2   3       43.88       42.52      1.79 o 
  -8   3   3      175.69      168.80      6.45 o 
  -7   3   3        6.65        6.72      0.72 o 
  -6   3   3        8.05       10.92      0.68 o 
  -5   3   3       48.63       49.38      1.85 o 
  -4   3   3      971.03      944.43     26.68 o 
  -3   3   3      167.67      112.88     11.46 o 
  -2   3   3     3383.44     3437.80    173.61 o 
  -1   3   3      356.01      449.64     20.71 o 
   0   3   3      539.12      650.34     31.13 o 
   1   3   3       11.97       19.25      0.81 o 
   2   3   3       95.75      110.76      3.01 o 
   3   3   3        0.09        0.17      0.24 o 
   4   3   3        1.62        3.27      0.63 o 
   5   3   3       37.63       39.30      1.83 o 
   6   3   3      127.73      131.47      4.99 o 
  -8   4   3        1.44        1.60      0.61 o 
  -7   4   3        4.11        4.39      0.73 o 
  -6   4   3       45.86       45.36      1.77 o 
  -5   4   3        1.08        0.54      0.31 o 
  -4   4   3       70.97       53.50      4.30 o 
  -3   4   3       37.74       39.44      2.71 o 
  -2   4   3       67.51       61.02      2.29 o 
  -1   4   3        9.00        8.41      0.42 o 
   0   4   3       59.09       69.26      2.24 o 
   1   4   3       47.68       29.87      2.32 o 
   2   4   3       30.84       34.76      1.07 o 
   3   4   3     1203.07     1220.90     37.08 o 
   4   4   3       73.99       74.64      3.02 o 
   5   4   3      830.72      855.03     30.42 o 
   6   4   3       27.43       26.35      1.60 o 
  -8   5   3        9.28        8.44      0.93 o 
  -7   5   3       67.68       68.25      3.74 o 
  -6   5   3        1.63        1.25      0.44 o 
  -5   5   3      140.07      137.43      4.12 o 
  -4   5   3       22.42       20.18      0.97 o 
  -3   5   3        9.94       11.18      0.69 o 
  -2   5   3       42.82       44.87      1.47 o 
  -1   5   3      254.43      269.75      7.85 o 
   0   5   3      265.00      267.81      7.21 o 
   1   5   3       49.71       45.19      1.90 o 
   2   5   3      156.19      170.66      4.47 o 
   3   5   3        5.21        5.50      0.58 o 
   4   5   3       87.03       88.70      3.57 o 
   5   5   3       16.72       16.83      1.39 o 
  -8   6   3       38.89       34.63      4.71 o 
  -7   6   3       33.57       35.66      2.36 o 
  -6   6   3       20.26       22.97      1.27 o 
  -5   6   3        4.51        3.81      0.49 o 
  -4   6   3       49.07       52.08      2.06 o 
  -3   6   3        8.52        9.67      0.61 o 
  -2   6   3        0.09        0.10      0.28 o 
  -1   6   3        0.70        0.28      0.30 o 
   0   6   3      359.32      322.60      9.39 o 
   1   6   3        5.34        4.59      0.40 o 
   2   6   3      140.14      135.82      4.16 o 
   3   6   3        3.23        3.90      0.52 o 
   4   6   3      113.89      113.09      4.43 o 
   5   6   3        8.02        7.62      0.93 o 
  -7   7   3      196.72      198.18      9.78 o 
  -6   7   3        1.64        1.95      0.59 o 
  -5   7   3      166.75      171.34      6.46 o 
  -4   7   3       13.82       14.52      0.85 o 
  -3   7   3      149.39      154.18      5.39 o 
  -2   7   3       28.01       29.27      1.09 o 
  -1   7   3        1.01        1.42      0.37 o 
   0   7   3       70.66       78.51      3.50 o 
   1   7   3        7.31        8.26      0.77 o 
   2   7   3        1.12        1.27      0.41 o 
   3   7   3      102.88       98.58      4.38 o 
   4   7   3        5.56        4.99      0.99 o 
  -7   8   3        4.47        5.27      1.28 o 
  -6   8   3      118.29      107.00     15.89 o 
  -5   8   3       57.88       55.10      2.73 o 
  -4   8   3      129.00      130.54      6.17 o 
  -3   8   3      237.99      225.98      7.77 o 
  -2   8   3      102.88       98.79      4.11 o 
  -1   8   3       30.64       31.04      1.15 o 
   0   8   3        2.77        2.29      0.43 o 
   1   8   3       60.35       60.79      3.58 o 
   2   8   3        1.32        1.02      0.50 o 
   3   8   3       15.37       15.45      1.27 o 
  -6   9   3      129.15      115.80      5.30 o 
  -5   9   3        1.91        1.17      1.04 o 
  -4   9   3       27.93       23.11      1.55 o 
  -3   9   3        9.55       10.30      0.81 o 
  -2   9   3       30.05       25.53      1.27 o 
  -1   9   3        3.29        4.32      0.68 o 
   0   9   3        0.17        0.03      0.42 o 
   1   9   3       11.02       12.27      0.76 o 
   2   9   3      178.81      194.78      7.43 o 
  -5  10   3       45.24       41.13      2.87 o 
  -4  10   3        1.49        0.82      0.86 o 
  -3  10   3        6.29        5.79      0.67 o 
  -2  10   3       12.83       14.62      0.92 o 
  -1  10   3        5.97        3.47      0.79 o 
   0  10   3        5.80        8.00      0.68 o 
   1  10   3       18.33       21.19      1.05 o 
  -3  11   3        3.23        4.89      0.83 o 
  -2  11   3       40.66       42.66      2.33 o 
  -1 -13   4        0.26        0.24      0.66 o 
   0 -13   4        2.72        4.68      0.65 o 
   1 -13   4        2.89        4.05      0.67 o 
   2 -13   4        1.16        1.37      0.70 o 
   3 -13   4       80.64       93.13      3.62 o 
   4 -13   4        1.48        1.36      0.96 o 
  -2 -12   4        0.57       -0.16      0.65 o 
  -1 -12   4        0.01        0.96      0.63 o 
   0 -12   4        9.14       10.09      0.81 o 
   1 -12   4       17.16       19.76      1.12 o 
   2 -12   4       24.19       22.66      1.38 o 
   3 -12   4        7.37        5.56      1.04 o 
   4 -12   4        3.17        0.62      0.87 o 
   5 -12   4        4.40        3.64      0.66 o 
  -3 -11   4      164.46      150.38      5.45 o 
  -2 -11   4       51.05       49.47      2.07 o 
  -1 -11   4       77.43       81.38      3.45 o 
   0 -11   4        6.31        7.76      0.56 o 
   1 -11   4       21.98       21.06      1.13 o 
   2 -11   4       26.69       24.30      1.27 o 
   3 -11   4        0.50       -0.19      0.96 o 
   4 -11   4      158.44      157.74      5.60 o 
   5 -11   4        1.36        1.66      0.73 o 
   6 -11   4       34.41       38.89      3.27 o 
  -4 -10   4        0.18        0.02      0.62 o 
  -3 -10   4        5.82        6.43      0.83 o 
  -2 -10   4       15.71       15.85      1.19 o 
  -1 -10   4      115.18      106.67      3.55 o 
   0 -10   4       34.33       36.92      1.27 o 
   1 -10   4      354.77      352.18     11.01 o 
   2 -10   4      373.27      399.60     12.40 o 
   3 -10   4      797.95      791.86     28.50 o 
   4 -10   4      395.13      396.13     12.19 o 
   5 -10   4      223.16      216.03      8.98 o 
   6 -10   4      154.87      165.88     22.60 o 
  -5  -9   4       12.84       12.52      1.17 o 
  -4  -9   4        5.66        6.50      0.84 o 
  -3  -9   4       63.23       61.39      2.17 o 
  -2  -9   4        0.91        1.02      0.47 o 
  -1  -9   4     1373.44     1389.71     37.39 o 
   0  -9   4       30.53       40.38      1.34 o 
   1  -9   4     2721.07     2805.23     74.97 o 
   2  -9   4       13.97       18.02      1.09 o 
   3  -9   4     1461.44     1476.14     52.99 o 
   4  -9   4        1.49        2.07      0.45 o 
   5  -9   4      639.26      657.11     26.45 o 
   6  -9   4       47.16       53.27      3.31 o 
   7  -9   4       41.89       40.42      2.70 o 
  -6  -8   4        2.20        1.04      0.90 o 
  -5  -8   4       71.99       66.68      3.21 o 
  -4  -8   4       36.55       40.78      1.75 o 
  -3  -8   4      143.89      147.68      5.73 o 
  -2  -8   4       61.25       67.31      2.30 o 
  -1  -8   4        3.49        3.35      0.32 o 
   0  -8   4       34.97       34.81      1.22 o 
   1  -8   4       21.69       20.45      1.18 o 
   2  -8   4      587.84      598.87     21.57 o 
   3  -8   4        8.65        8.37      0.57 o 
   4  -8   4      298.69      298.15      9.17 o 
   5  -8   4        2.15        1.98      0.57 o 
   6  -8   4        0.64        1.78      0.94 o 
   7  -8   4        6.46        9.54      1.23 o 
  -6  -7   4       14.04       13.15      1.15 o 
  -5  -7   4       36.28       34.41      2.60 o 
  -4  -7   4      125.80      122.88      3.99 o 
  -3  -7   4      116.94      117.31      4.22 o 
  -2  -7   4       27.54       29.63      1.37 o 
  -1  -7   4        8.06        9.82      0.47 o 
   0  -7   4        7.08        6.14      0.39 o 
   1  -7   4        7.95        9.20      0.51 o 
   2  -7   4       78.10       72.74      2.80 o 
   3  -7   4       26.18       27.58      1.86 o 
   4  -7   4        0.13       -0.05      0.29 o 
   5  -7   4        5.66        6.70      0.67 o 
   6  -7   4       18.05       17.53      1.43 o 
   7  -7   4        2.23        1.78      1.44 o 
  -7  -6   4       16.70       17.47      1.21 o 
  -6  -6   4        0.02       -0.42      0.64 o 
  -5  -6   4        6.26        7.82      0.93 o 
  -4  -6   4      264.00      276.01      8.63 o 
  -3  -6   4        2.40        3.57      0.53 o 
  -2  -6   4      504.38      530.93     22.02 o 
  -1  -6   4      437.90      502.35     17.10 o 
   0  -6   4      376.24      421.76     14.39 o 
   1  -6   4       14.45       24.37      1.10 o 
   2  -6   4        0.09        0.28      0.37 o 
   3  -6   4      120.78      110.87      3.74 o 
   4  -6   4       21.69       19.73      0.93 o 
   5  -6   4        1.47        0.42      0.52 o 
   6  -6   4       10.55       10.30      1.20 o 
   7  -6   4        4.74        7.28      1.49 o 
  -7  -5   4       18.39       22.31      1.26 o 
  -6  -5   4       71.44       72.00      3.29 o 
  -5  -5   4       72.99       72.72      3.03 o 
  -4  -5   4       37.49       37.83      1.40 o 
  -3  -5   4      239.22      288.42     10.65 o 
  -2  -5   4       33.84       34.10      1.45 o 
  -1  -5   4      180.63      223.47      9.65 o 
   0  -5   4       30.93       45.92      3.11 o 
   1  -5   4     1410.29     1541.59     51.34 o 
   2  -5   4     1165.57     1252.60     37.75 o 
   3  -5   4      952.94     1033.20     27.26 o 
   4  -5   4      178.43      183.35      7.19 o 
   5  -5   4      513.97      536.41     19.44 o 
   6  -5   4        8.02        9.47      0.88 o 
   7  -5   4      153.08      149.11      9.11 o 
  -7  -4   4       48.47       48.30      2.33 o 
  -6  -4   4       49.21       50.24      2.26 o 
  -5  -4   4       30.23       31.33      1.59 o 
  -4  -4   4       60.10       63.77      2.89 o 
  -3  -4   4       86.69       88.22      3.01 o 
  -2  -4   4     1212.31     1274.38     40.37 o 
  -1  -4   4       44.27       35.07      2.95 o 
   0  -4   4     3826.60     4169.70    208.13 o 
   1  -4   4       16.36       11.17      0.90 o 
   2  -4   4      937.15     1034.04     31.95 o 
   3  -4   4       52.97       51.96      1.79 o 
   4  -4   4      325.01      307.35     14.40 o 
   5  -4   4        1.64        2.21      0.49 o 
   6  -4   4       19.07       17.61      1.22 o 
   7  -4   4       42.04       39.28      3.19 o 
  -8  -3   4       37.96       34.47      2.16 o 
  -7  -3   4       51.38       52.80      2.85 o 
  -6  -3   4       10.90       11.23      0.93 o 
  -5  -3   4      218.92      234.29      7.73 o 
  -4  -3   4        3.98        3.53      0.34 o 
  -3  -3   4      261.28      255.77      9.14 o 
  -2  -3   4      113.22       71.87      5.35 o 
  -1  -3   4       94.79       44.96      3.43 o 
   0  -3   4      304.62      324.98     16.32 o 
   1  -3   4      600.21      643.31     45.52 o 
   2  -3   4      676.08      767.43     49.57 o 
   3  -3   4      150.07      169.95      5.06 o 
   4  -3   4      214.33      228.74      7.38 o 
   5  -3   4       34.02       33.18      1.39 o 
   6  -3   4       53.06       49.49      3.50 o 
   7  -3   4       17.66       17.89      2.16 o 
  -8  -2   4       29.62       31.03      2.06 o 
  -7  -2   4        8.48        9.75      0.76 o 
  -6  -2   4       30.88       31.01      1.53 o 
  -5  -2   4      592.28      596.92     16.74 o 
  -4  -2   4      169.40      178.01      6.62 o 
  -3  -2   4      446.62      411.56     13.13 o 
  -2  -2   4      106.48       56.94      4.23 o 
   0  -2   4      421.97      424.34     25.23 o 
   1  -2   4       16.76       14.69      1.36 o 
   2  -2   4      452.22      285.40     20.28 o 
   3  -2   4      233.07      249.15      7.89 o 
   4  -2   4       53.14       52.19      1.94 o 
   5  -2   4       58.37       60.76      2.74 o 
   6  -2   4       60.89       65.00      2.96 o 
   7  -2   4       11.56        9.88      1.58 o 
  -8  -1   4       27.25       28.58      2.60 o 
  -7  -1   4        0.79        0.40      0.49 o 
  -6  -1   4       10.00       10.98      0.82 o 
  -5  -1   4       25.19       24.79      0.84 o 
  -4  -1   4        0.03        0.07      0.25 o 
  -3  -1   4        6.30        5.42      0.41 o 
  -2  -1   4      428.92      451.34     32.02 o 
   0  -1   4      268.43      257.78     12.99 o 
   1  -1   4       75.52       90.14      4.63 o 
   2  -1   4     1026.19     1125.06     37.70 o 
   3  -1   4       64.81       73.09      2.42 o 
   4  -1   4      268.92      277.03      9.09 o 
   5  -1   4      101.33      103.61      4.44 o 
   6  -1   4      140.07      138.54      5.82 o 
   7  -1   4       19.81       18.03      1.93 o 
  -8   0   4       56.07       57.46      3.25 o 
  -7   0   4        0.53        1.35      0.60 o 
  -6   0   4        3.42        2.36      0.58 o 
  -5   0   4        3.18        3.14      0.31 o 
  -4   0   4        4.09        5.41      0.34 o 
  -3   0   4      665.34      542.78     56.34 o 
  -2   0   4      161.93      192.08      9.74 o 
   0   0   4      179.99       96.86      7.11 o 
   1   0   4       13.39       23.80      1.36 o 
   2   0   4      350.61      398.64     13.41 o 
   3   0   4       83.26       95.35      2.71 o 
   4   0   4       99.24      125.21      4.23 o 
   5   0   4       80.32       75.95      2.71 o 
   6   0   4       61.28       66.19      3.07 o 
   7   0   4        0.14       -0.24      0.85 o 
  -8   1   4      109.20       91.80      4.95 o 
  -7   1   4        0.05       -0.53      0.45 o 
  -6   1   4        0.42        0.49      0.42 o 
  -5   1   4       58.62       62.50      2.46 o 
  -4   1   4       10.95       11.61      0.60 o 
  -3   1   4      108.03      100.67      4.61 o 
  -2   1   4      259.99      276.95     14.00 o 
  -1   1   4        8.88        7.12      0.80 o 
   0   1   4       34.79       21.29      1.36 o 
   1   1   4      472.02      538.58     20.01 o 
   2   1   4       33.99       31.27      1.04 o 
   3   1   4      101.89      125.32      3.50 o 
   4   1   4      106.45      107.07      3.69 o 
   5   1   4       33.70       37.91      1.54 o 
   6   1   4       10.47       12.06      1.10 o 
  -8   2   4        0.00        0.21      0.68 o 
  -7   2   4        9.67       11.68      0.88 o 
  -6   2   4       96.65       92.06      5.61 o 
  -5   2   4        0.17       -0.07      0.28 o 
  -4   2   4      164.64      176.24      6.48 o 
  -3   2   4        7.29       10.77      0.56 o 
  -2   2   4        0.52        1.84      0.32 o 
  -1   2   4       54.67       42.72      3.03 o 
   0   2   4      468.78      485.65     14.66 o 
   1   2   4       10.60       14.81      0.65 o 
   2   2   4       63.10       63.81      1.99 o 
   3   2   4       21.08       22.38      0.91 o 
   4   2   4       12.52       12.53      0.76 o 
   5   2   4        6.59        6.95      0.69 o 
   6   2   4        7.86        8.17      0.80 o 
  -8   3   4        0.48        0.92      0.72 o 
  -7   3   4       23.91       21.22      1.33 o 
  -6   3   4      337.78      342.92     14.07 o 
  -5   3   4      119.02      123.85      3.96 o 
  -4   3   4      113.60      123.72      4.49 o 
  -3   3   4        5.07        9.78      0.63 o 
  -2   3   4      106.21      103.49      3.86 o 
  -1   3   4      117.03      131.86      3.60 o 
   0   3   4      302.96      294.55     10.68 o 
   1   3   4      461.66      483.11     15.55 o 
   2   3   4      485.85      483.33     13.60 o 
   3   3   4        1.00        0.61      0.51 o 
   4   3   4      170.51      175.82      6.49 o 
   5   3   4       28.37       29.30      1.53 o 
   6   3   4      106.11      105.76      4.22 o 
  -8   4   4       39.73       37.80      2.75 o 
  -7   4   4       13.95       16.96      1.16 o 
  -6   4   4      105.92      108.72      4.48 o 
  -5   4   4        8.18       10.04      0.72 o 
  -4   4   4      238.99      241.90     11.48 o 
  -3   4   4       79.26       94.30      3.07 o 
  -2   4   4       34.91       44.50      1.46 o 
  -1   4   4      367.31      353.95      9.49 o 
   0   4   4        6.59        9.77      0.55 o 
   1   4   4     1155.08     1222.72     42.09 o 
   2   4   4       75.54       85.26      2.34 o 
   3   4   4      351.65      361.44     12.99 o 
   4   4   4      204.86      212.88      7.87 o 
   5   4   4      108.99      107.65      4.27 o 
  -8   5   4       21.27       18.57      1.29 o 
  -7   5   4        0.16       -0.58      0.70 o 
  -6   5   4        0.00       -0.29      0.41 o 
  -5   5   4        0.88        1.64      0.39 o 
  -4   5   4       81.13       89.11      3.12 o 
  -3   5   4      115.12      122.08      3.41 o 
  -2   5   4      313.03      315.61      9.18 o 
  -1   5   4      340.97      318.89      8.58 o 
   0   5   4       37.97       33.60      1.23 o 
   1   5   4      903.49      902.99     27.53 o 
   2   5   4      195.76      185.97      4.88 o 
   3   5   4      555.64      571.06     20.48 o 
   4   5   4      174.54      163.22      6.15 o 
   5   5   4      228.96      231.50      8.64 o 
  -7   6   4       13.33       14.76      1.46 o 
  -6   6   4       29.90       32.63      1.56 o 
  -5   6   4       30.15       30.09      1.24 o 
  -4   6   4       10.02        9.80      0.60 o 
  -3   6   4      109.43      106.73      3.02 o 
  -2   6   4        0.07       -0.11      0.44 o 
  -1   6   4        2.22        0.13      0.38 o 
   0   6   4      132.93      130.81      3.67 o 
   1   6   4        0.45        0.45      0.40 o 
   2   6   4       98.52       97.52      2.86 o 
   3   6   4      108.28      105.26      4.15 o 
   4   6   4       67.67       60.07      2.86 o 
  -7   7   4       39.52       37.93      3.27 o 
  -6   7   4       10.73       11.51      1.09 o 
  -5   7   4       12.96       11.96      0.88 o 
  -4   7   4        1.33        1.34      0.42 o 
  -3   7   4       12.65       12.02      0.68 o 
  -2   7   4       86.02       77.38      2.29 o 
  -1   7   4       50.19       50.59      1.60 o 
   0   7   4      142.69      111.20     12.83 o 
   1   7   4       25.66       26.33      1.17 o 
   2   7   4      243.49      243.62      7.32 o 
   3   7   4        0.09       -0.91      0.63 o 
  -6   8   4       10.13       12.55      1.15 o 
  -5   8   4        0.22       -0.36      0.79 o 
  -4   8   4       10.11       11.13      0.80 o 
  -3   8   4       16.02       13.65      0.84 o 
  -2   8   4        0.00       -0.32      0.33 o 
  -1   8   4       19.71       17.68      0.88 o 
   0   8   4       49.21       44.15      2.24 o 
   1   8   4       81.07       82.56      3.59 o 
   2   8   4       10.34       10.77      0.71 o 
  -6   9   4       16.54       17.12      1.96 o 
  -5   9   4       29.55       26.44      1.80 o 
  -4   9   4       42.51       39.15      1.76 o 
  -3   9   4       21.61       20.80      1.53 o 
  -2   9   4       15.51       20.11      1.26 o 
  -1   9   4       58.49       55.83      2.27 o 
   0   9   4      103.28      113.11      4.14 o 
   1   9   4        0.45        0.25      0.47 o 
  -4  10   4        9.41       11.10      1.16 o 
  -3  10   4        1.46        0.96      0.60 o 
  -2  10   4       48.26       56.47      2.33 o 
  -1  10   4       68.84       70.00      3.43 o 
  -1 -13   5        8.56        8.45      0.81 o 
   0 -13   5       36.74       40.94      2.42 o 
   1 -13   5       42.87       45.33      2.02 o 
   2 -13   5        2.95        2.16      0.65 o 
   3 -13   5        2.44        2.72      0.75 o 
   4 -13   5        6.01        4.97      0.92 o 
  -3 -12   5       16.03       16.97      1.15 o 
  -2 -12   5        0.76        1.56      0.60 o 
  -1 -12   5       39.17       46.85      2.02 o 
   0 -12   5       56.00       58.30      2.50 o 
   1 -12   5       16.41       22.55      1.22 o 
   2 -12   5       40.65       40.12      4.42 o 
   3 -12   5        9.43        8.08      0.77 o 
   4 -12   5        0.28        0.88      0.71 o 
   5 -12   5       53.98       49.36      3.74 o 
  -4 -11   5        7.71        8.84      1.88 o 
  -3 -11   5        9.89       11.37      0.95 o 
  -2 -11   5       31.07       27.06      2.15 o 
  -1 -11   5        4.40        4.08      0.65 o 
   0 -11   5      318.87      302.45      8.97 o 
   1 -11   5       91.03       86.85      3.25 o 
   2 -11   5      227.76      215.15     12.96 o 
   3 -11   5        0.66        0.75      0.52 o 
   4 -11   5       32.14       33.85      2.12 o 
   5 -11   5        0.00        0.04      0.56 o 
  -4 -10   5        0.02       -0.10      0.44 o 
  -3 -10   5        3.25        4.14      0.55 o 
  -2 -10   5       21.48       25.30      1.14 o 
  -1 -10   5        2.39        1.55      0.39 o 
   0 -10   5        5.49        9.77      0.54 o 
   1 -10   5       27.62       25.53      1.86 o 
   2 -10   5        1.13        1.87      0.49 o 
   3 -10   5        6.73        8.47      0.68 o 
   4 -10   5       11.63       13.62      0.80 o 
   5 -10   5        3.57        4.55      0.66 o 
   6 -10   5        0.01       -0.10      0.90 o 
  -5  -9   5      186.21      185.25      8.04 o 
  -4  -9   5       17.06       17.40      1.10 o 
  -3  -9   5     1201.82     1165.69     35.82 o 
  -2  -9   5       76.17       74.20      3.57 o 
  -1  -9   5     1419.48     1411.28     42.33 o 
   0  -9   5      596.28      610.52     18.47 o 
   1  -9   5      759.16      736.30     27.64 o 
   2  -9   5      157.35      165.80      5.86 o 
   3  -9   5       59.14       58.64      2.07 o 
   4  -9   5        5.36        5.59      0.75 o 
   5  -9   5       31.38       37.55      1.85 o 
   6  -9   5       71.18       79.34      9.46 o 
  -6  -8   5       19.53       18.87      1.43 o 
  -5  -8   5      239.74      230.90      9.84 o 
  -4  -8   5        0.01       -0.27      0.40 o 
  -3  -8   5      827.16      799.29     24.53 o 
  -2  -8   5       40.96       44.84      1.61 o 
  -1  -8   5     1205.70     1197.48     32.08 o 
   0  -8   5      264.81      277.85      8.19 o 
   1  -8   5      701.50      713.88     26.75 o 
   2  -8   5        1.78        1.81      0.33 o 
   3  -8   5      305.18      318.52      9.83 o 
   4  -8   5        6.89        7.85      0.74 o 
   5  -8   5       55.70       61.31      3.52 o 
   6  -8   5        1.62        2.31      0.90 o 
   7  -8   5      257.00      266.86     16.09 o 
  -6  -7   5        4.61        4.09      0.82 o 
  -5  -7   5       47.60       44.10      2.26 o 
  -4  -7   5       52.01       53.42      1.90 o 
  -3  -7   5       28.59       29.51      1.19 o 
  -2  -7   5      175.37      162.06      6.66 o 
  -1  -7   5       11.48       11.63      0.56 o 
   0  -7   5      454.63      456.40     13.35 o 
   1  -7   5       13.88       15.78      0.77 o 
   2  -7   5      146.25      145.09      7.08 o 
   3  -7   5       48.46       50.15      1.98 o 
   4  -7   5        0.35        0.08      0.36 o 
   5  -7   5        1.20        1.85      0.62 o 
   6  -7   5        8.64       11.09      1.20 o 
   7  -7   5        0.29        0.05      0.69 o 
  -7  -6   5        0.45        1.80      1.20 o 
  -6  -6   5       10.47       12.42      1.19 o 
  -5  -6   5        8.47        7.41      0.84 o 
  -4  -6   5       22.59       23.97      1.05 o 
  -3  -6   5        8.48        9.26      0.63 o 
  -2  -6   5       34.74       31.35      1.34 o 
  -1  -6   5      237.95      262.45      7.15 o 
   0  -6   5      494.25      477.65     18.94 o 
   1  -6   5       75.03       96.62      3.08 o 
   2  -6   5       32.42       33.53      1.43 o 
   3  -6   5        0.55        0.62      0.26 o 
   4  -6   5       58.25       55.07      1.78 o 
   5  -6   5       38.60       39.63      2.29 o 
   6  -6   5        0.01        0.63      0.77 o 
   7  -6   5       17.23       18.89      1.27 o 
  -7  -5   5       58.81       58.66      2.70 o 
  -6  -5   5       97.07       99.36      4.04 o 
  -5  -5   5       71.81       78.68      3.64 o 
  -4  -5   5        4.17        5.45      0.45 o 
  -3  -5   5      225.84      133.68      8.38 o 
  -2  -5   5       81.90       92.79      2.99 o 
  -1  -5   5       93.64      120.14      4.53 o 
   0  -5   5      138.56      140.79      4.36 o 
   1  -5   5        8.68       15.32      0.81 o 
   2  -5   5       50.29       40.44      1.37 o 
   3  -5   5       18.66       20.66      0.99 o 
   4  -5   5       13.61       15.69      0.82 o 
   5  -5   5      109.74      112.02      4.35 o 
   6  -5   5       34.34       34.95      1.91 o 
   7  -5   5       48.64       49.34      3.75 o 
  -7  -4   5       91.49       84.08      3.50 o 
  -6  -4   5        4.55        4.26      0.88 o 
  -5  -4   5       43.81       49.90      2.04 o 
  -4  -4   5      440.70      417.08     21.08 o 
  -3  -4   5       40.99       28.83      2.00 o 
  -2  -4   5      754.34      815.49     25.06 o 
  -1  -4   5     2009.10     2257.34    103.81 o 
   0  -4   5      810.98      907.05     35.05 o 
   1  -4   5     1155.62     1326.79     41.20 o 
   2  -4   5       53.98       57.99      1.96 o 
   3  -4   5      263.03      305.08      9.32 o 
   4  -4   5       10.59       15.38      0.80 o 
   5  -4   5      291.63      312.78     10.39 o 
   6  -4   5       56.61       56.41      2.72 o 
   7  -4   5       86.92       87.50      5.76 o 
  -8  -3   5        2.31        1.63      0.80 o 
  -7  -3   5        3.90        3.03      0.82 o 
  -6  -3   5       23.19       21.65      1.24 o 
  -5  -3   5       62.24       62.05      3.28 o 
  -4  -3   5      484.17      468.45     21.43 o 
  -3  -3   5       55.16       49.58      1.98 o 
  -2  -3   5      676.27      641.52     37.05 o 
  -1  -3   5      119.35       93.19      6.87 o 
   0  -3   5      240.57      125.77      9.18 o 
   1  -3   5      106.16      123.57      6.32 o 
   2  -3   5      445.56      447.36     15.43 o 
   3  -3   5      106.14      126.37      4.37 o 
   4  -3   5        4.43        4.41      0.73 o 
   5  -3   5       71.72       73.15      2.65 o 
   6  -3   5       64.02       66.41      3.13 o 
   7  -3   5        0.13        0.14      1.16 o 
  -8  -2   5       13.34       11.95      0.97 o 
  -7  -2   5        0.07       -0.47      0.70 o 
  -6  -2   5        3.21        2.95      0.63 o 
  -5  -2   5      105.73      109.31      2.93 o 
  -4  -2   5      194.65      212.82      7.56 o 
  -3  -2   5      234.04      240.91      7.47 o 
  -2  -2   5      104.93      112.19      5.84 o 
   0  -2   5      987.23     1026.62     51.27 o 
   1  -2   5        4.03        0.48      0.36 o 
   2  -2   5     1292.20     1364.68     45.84 o 
   3  -2   5      196.55      200.92      5.61 o 
   4  -2   5      141.97      152.08      5.17 o 
   5  -2   5        8.13       10.79      0.96 o 
   6  -2   5        2.43        2.28      0.82 o 
   7  -2   5       25.74       27.38      2.57 o 
  -8  -1   5        0.51        0.75      0.73 o 
  -7  -1   5       54.34       51.12      2.92 o 
  -6  -1   5       36.58       35.96      2.56 o 
  -5  -1   5        0.02        0.57      0.27 o 
  -4  -1   5      173.58      192.38      6.18 o 
  -3  -1   5       20.71       30.23      1.33 o 
  -2  -1   5        7.13        5.46      0.80 o 
  -1  -1   5       58.17       38.41      3.03 o 
   0  -1   5       12.69        6.79      0.62 o 
   1  -1   5      524.79      603.01     30.21 o 
   2  -1   5       12.83       15.71      0.66 o 
   3  -1   5      105.13      118.25      3.33 o 
   4  -1   5       18.31       16.87      0.89 o 
   5  -1   5       45.73       46.91      2.35 o 
   6  -1   5       70.79       71.98      3.33 o 
   7  -1   5       21.67       22.42      3.99 o 
  -8   0   5       26.64       24.64      2.12 o 
  -7   0   5        8.86        9.89      1.18 o 
  -6   0   5        4.60        5.59      0.68 o 
  -5   0   5       13.77       14.41      0.72 o 
  -4   0   5        7.44       10.92      0.66 o 
  -3   0   5      315.40      322.59     12.00 o 
  -2   0   5     1463.54     1599.19     73.51 o 
  -1   0   5     1350.10     1458.38     55.74 o 
   0   0   5     1846.89     1232.96     87.04 o 
   1   0   5       76.24       80.74      3.15 o 
   2   0   5      529.02      577.63     16.60 o 
   3   0   5        0.03       -0.02      0.21 o 
   4   0   5      537.33      557.08     18.25 o 
   5   0   5       58.69       64.47      2.98 o 
   6   0   5      121.71      128.13      5.56 o 
  -8   1   5        0.36       -0.18      0.92 o 
  -7   1   5       63.35       62.08      2.76 o 
  -6   1   5       64.36       64.09      2.62 o 
  -5   1   5      132.52      148.07      4.73 o 
  -4   1   5      237.96      266.86      9.65 o 
  -3   1   5      722.96      817.59     25.14 o 
  -2   1   5        1.08        0.01      0.22 o 
  -1   1   5      830.49      986.97     45.46 o 
   0   1   5      336.05      371.71     12.44 o 
   1   1   5      609.46      697.69     24.38 o 
   2   1   5      233.18      271.13      8.34 o 
   3   1   5       55.09       55.67      1.86 o 
   4   1   5        1.80        0.82      0.44 o 
   5   1   5       29.24       30.34      1.38 o 
   6   1   5       11.71       13.64      1.20 o 
  -8   2   5       24.97       22.44      1.34 o 
  -7   2   5        3.10        2.40      0.61 o 
  -6   2   5        7.21        7.29      0.69 o 
  -5   2   5       23.87       20.20      0.90 o 
  -4   2   5       15.53       14.95      1.32 o 
  -3   2   5        8.98       14.95      0.82 o 
  -2   2   5        4.44        7.55      0.47 o 
  -1   2   5       44.30       63.40      2.05 o 
   0   2   5        0.89        1.18      0.26 o 
   1   2   5      140.20      122.65      4.07 o 
   2   2   5       47.36       45.79      1.47 o 
   3   2   5        1.05        0.33      0.37 o 
   4   2   5       10.92       14.60      0.97 o 
   5   2   5       28.51       28.29      1.48 o 
   6   2   5        5.15        5.75      0.86 o 
  -8   3   5       21.72       22.04      1.54 o 
  -7   3   5        0.02       -0.11      0.55 o 
  -6   3   5      179.93      173.55      6.72 o 
  -5   3   5       26.17       26.38      1.77 o 
  -4   3   5      249.64      246.57      7.55 o 
  -3   3   5      122.20      135.84      5.16 o 
  -2   3   5      416.06      433.78     14.57 o 
  -1   3   5       32.67       36.82      1.34 o 
   0   3   5        0.45       -0.22      0.20 o 
   1   3   5      182.40      170.70      4.94 o 
   2   3   5       27.65       30.04      1.09 o 
   3   3   5      105.50      100.38      3.85 o 
   4   3   5       51.04       48.63      2.17 o 
   5   3   5       94.36       93.52      3.73 o 
  -8   4   5      102.58      102.90      4.21 o 
  -7   4   5       37.36       35.84      1.80 o 
  -6   4   5        1.33        2.05      0.43 o 
  -5   4   5       61.45       64.81      2.08 o 
  -4   4   5       55.20       52.78      1.72 o 
  -3   4   5       12.03       13.39      0.70 o 
  -2   4   5       86.44       84.63      2.61 o 
  -1   4   5       34.50       32.19      1.07 o 
   0   4   5      790.66      771.96     20.52 o 
   1   4   5        7.11        4.86      0.51 o 
   2   4   5      377.83      357.75     11.95 o 
   3   4   5       15.47       13.80      0.99 o 
   4   4   5       42.04       38.09      1.90 o 
   5   4   5        9.81        9.81      1.06 o 
  -8   5   5        5.28        5.36      0.91 o 
  -7   5   5        0.01        0.27      0.63 o 
  -6   5   5       41.13       42.40      1.74 o 
  -5   5   5      112.94      119.75      4.55 o 
  -4   5   5       27.28       28.49      2.02 o 
  -3   5   5     1190.40     1210.65     32.14 o 
  -2   5   5      246.81      250.94      6.80 o 
  -1   5   5     1392.56     1414.39     37.63 o 
   0   5   5       81.69       90.02      2.57 o 
   1   5   5      385.50      401.51     13.57 o 
   2   5   5       34.06       37.76      1.54 o 
   3   5   5      221.03      228.64      8.48 o 
   4   5   5        3.68        3.11      0.73 o 
  -7   6   5      102.55       99.82      6.39 o 
  -6   6   5       63.17       64.38      2.72 o 
  -5   6   5      247.81      252.51      7.88 o 
  -4   6   5      322.03      319.06      9.87 o 
  -3   6   5      138.05      138.75      3.91 o 
  -2   6   5      502.99      486.91     13.10 o 
  -1   6   5      464.60      465.14     12.52 o 
   0   6   5      629.53      576.08     17.53 o 
   1   6   5      334.46      329.41     10.14 o 
   2   6   5      121.49      101.13      6.13 o 
   3   6   5        6.33        5.43      0.81 o 
  -7   7   5        0.00       -0.84      0.80 o 
  -6   7   5       29.85       33.12      2.03 o 
  -5   7   5        1.94        1.83      0.50 o 
  -4   7   5        4.56        3.78      0.65 o 
  -3   7   5       31.88       29.63      1.23 o 
  -2   7   5        1.10        0.20      0.40 o 
  -1   7   5       20.90       16.37      0.80 o 
   0   7   5       48.71       52.71      2.60 o 
   1   7   5       51.86       51.11      1.95 o 
   2   7   5        1.30        2.09      0.56 o 
  -6   8   5        7.13        6.02      0.98 o 
  -5   8   5       50.97       49.93      2.11 o 
  -4   8   5       83.98       88.28      3.32 o 
  -3   8   5      119.74      117.87      3.64 o 
  -2   8   5      103.19      104.86      3.30 o 
  -1   8   5        8.99       10.15      0.78 o 
   0   8   5        3.93        2.90      0.58 o 
   1   8   5        3.79        3.56      0.60 o 
  -5   9   5        1.65        1.95      0.70 o 
  -4   9   5        3.67        2.86      0.65 o 
  -3   9   5        0.85        0.51      0.50 o 
  -2   9   5        2.65        1.37      0.48 o 
  -1   9   5      106.36      110.58      4.06 o 
   0   9   5       14.60       12.22      0.98 o 
  -1 -13   6        0.67        0.37      0.57 o 
   0 -13   6       28.64       30.31      3.51 o 
   1 -13   6        0.92       -0.22      0.60 o 
   2 -13   6       14.36       13.57      0.95 o 
   3 -13   6        3.97        2.02      0.64 o 
  -3 -12   6       37.50       40.11      1.85 o 
  -2 -12   6       54.38       48.97      2.13 o 
  -1 -12   6        2.72        2.81      0.60 o 
   0 -12   6        3.14        5.12      0.66 o 
   1 -12   6      128.75      125.22      6.75 o 
   2 -12   6       42.54       50.03      2.12 o 
   3 -12   6       65.97       70.60      2.70 o 
   4 -12   6       26.05       29.75      1.50 o 
  -4 -11   6        0.49        0.49      0.61 o 
  -3 -11   6        7.48        6.39      0.75 o 
  -2 -11   6        4.69        5.37      0.75 o 
  -1 -11   6       23.31       18.91      1.10 o 
   0 -11   6       14.34       13.64      1.03 o 
   1 -11   6        0.51        0.40      0.45 o 
   2 -11   6       45.69       46.62      1.93 o 
   3 -11   6       31.90       31.58      1.27 o 
   4 -11   6      109.50      105.17      3.90 o 
   5 -11   6        0.66        0.20      0.59 o 
  -5 -10   6       17.63       16.96      1.27 o 
  -4 -10   6      135.30      128.04      5.37 o 
  -3 -10   6        3.69        4.24      0.55 o 
  -2 -10   6      486.38      461.45     14.36 o 
  -1 -10   6       13.70       10.89      0.64 o 
   0 -10   6      126.04      121.04      3.47 o 
   1 -10   6        2.32        1.51      0.41 o 
   2 -10   6       39.98       41.75      1.58 o 
   3 -10   6        2.25        2.61      0.56 o 
   4 -10   6       59.25       62.00      2.46 o 
   5 -10   6       26.90       28.80      1.83 o 
   6 -10   6        3.10        3.03      1.04 o 
  -5  -9   6        7.56        5.52      1.48 o 
  -4  -9   6      100.70       99.68      3.37 o 
  -3  -9   6        0.02       -0.19      0.45 o 
  -2  -9   6      230.20      242.09      7.64 o 
  -1  -9   6       32.40       31.02      1.59 o 
   0  -9   6       18.43       20.58      0.90 o 
   1  -9   6       92.18       96.69      3.21 o 
   2  -9   6       77.71       80.64      2.96 o 
   3  -9   6       52.60       54.44      3.48 o 
   4  -9   6      230.48      236.13      8.16 o 
   5  -9   6       85.49       84.02      3.75 o 
   6  -9   6      260.54      277.70     28.99 o 
  -6  -8   6       92.53       87.20      4.17 o 
  -5  -8   6     1270.30     1256.20     51.29 o 
  -4  -8   6       70.03       74.51      3.26 o 
  -3  -8   6      930.29      936.86     28.82 o 
  -2  -8   6      101.16       98.61      3.23 o 
  -1  -8   6      552.40      533.28     14.36 o 
   0  -8   6       15.58       13.58      0.74 o 
   1  -8   6       20.49       19.70      1.02 o 
   2  -8   6        5.53        5.21      0.41 o 
   3  -8   6      520.30      552.98     16.84 o 
   4  -8   6       48.21       50.69      1.82 o 
   5  -8   6      334.77      345.05     14.09 o 
   6  -8   6        3.17        2.13      1.04 o 
  -6  -7   6       55.60       54.13      2.82 o 
  -5  -7   6      197.22      192.18      8.23 o 
  -4  -7   6      244.73      251.07      7.94 o 
  -3  -7   6      370.75      383.19     11.88 o 
  -2  -7   6      189.81      191.98      6.07 o 
  -1  -7   6        0.87        1.35      0.29 o 
   0  -7   6      219.30      241.34      7.12 o 
   1  -7   6      340.00      353.91     10.90 o 
   2  -7   6       95.67      100.09      3.49 o 
   3  -7   6      585.10      576.56     26.24 o 
   4  -7   6        6.73        8.59      0.58 o 
   5  -7   6      213.30      225.68     15.51 o 
   6  -7   6       13.24       15.80      1.01 o 
  -7  -6   6       13.72       15.49      1.48 o 
  -6  -6   6       26.88       24.31      1.72 o 
  -5  -6   6        0.00        0.03      0.88 o 
  -4  -6   6        3.51        4.20      0.61 o 
  -3  -6   6        9.92       10.02      0.62 o 
  -2  -6   6       29.19       30.69      1.39 o 
  -1  -6   6       36.10       30.10      0.99 o 
   0  -6   6      457.50      462.86     12.48 o 
   1  -6   6       82.46       84.72      7.07 o 
   2  -6   6        6.34        6.34      0.74 o 
   3  -6   6      330.17      317.04     11.38 o 
   4  -6   6        1.72        1.44      0.39 o 
   5  -6   6        5.88        6.12      0.72 o 
   6  -6   6       25.90       25.37      1.49 o 
   7  -6   6       24.35       27.28      2.71 o 
  -7  -5   6        7.45        7.36      0.98 o 
  -6  -5   6        1.06        1.68      1.04 o 
  -5  -5   6       19.62       17.51      1.29 o 
  -4  -5   6        2.20        1.30      0.48 o 
  -3  -5   6      479.27      421.00     34.92 o 
  -2  -5   6       10.39        9.74      0.55 o 
  -1  -5   6       88.36      103.87      2.91 o 
   0  -5   6       23.59       35.04      1.25 o 
   1  -5   6       61.49       70.78      3.70 o 
   2  -5   6        6.98        7.25      0.59 o 
   3  -5   6      224.99      230.17      7.84 o 
   4  -5   6        1.05        1.29      0.66 o 
   5  -5   6       30.76       29.38      1.87 o 
   6  -5   6       21.33       20.61      1.08 o 
   7  -5   6       28.98       29.32      4.11 o 
  -7  -4   6        8.85        6.91      0.85 o 
  -6  -4   6        2.27        2.63      0.69 o 
  -5  -4   6      209.56      202.65      7.42 o 
  -4  -4   6        0.77        1.65      0.37 o 
  -3  -4   6      759.70      786.50     28.74 o 
  -2  -4   6       23.34       18.28      1.16 o 
  -1  -4   6      120.45      107.59      5.23 o 
   0  -4   6      152.06      130.67      5.57 o 
   1  -4   6       10.19        6.95      0.50 o 
   2  -4   6      383.14      430.16     12.97 o 
   3  -4   6        1.45        1.44      0.29 o 
   4  -4   6      214.09      238.44      8.82 o 
   5  -4   6       11.23       11.86      0.93 o 
   6  -4   6        3.70        3.57      0.77 o 
   7  -4   6       32.27       33.10      4.59 o 
  -8  -3   6      141.18      130.70      6.89 o 
  -7  -3   6      126.49      121.77      5.38 o 
  -6  -3   6      523.01      522.29     21.51 o 
  -5  -3   6      100.25      113.53      3.25 o 
  -4  -3   6      377.74      406.75     19.51 o 
  -3  -3   6      288.18      333.95     12.31 o 
  -2  -3   6      962.86     1026.15     31.29 o 
  -1  -3   6      152.71      218.24     13.50 o 
   0  -3   6      581.06      613.09     21.81 o 
   1  -3   6      185.92      220.24      9.60 o 
   2  -3   6       16.79       11.88      0.75 o 
   3  -3   6      174.92      191.41      5.67 o 
   4  -3   6        1.18        1.19      0.41 o 
   5  -3   6        7.34        5.61      0.86 o 
   6  -3   6        0.76        1.71      0.67 o 
  -8  -2   6        0.29        0.16      0.62 o 
  -7  -2   6        0.32        0.69      0.76 o 
  -6  -2   6        0.03       -0.08      0.37 o 
  -5  -2   6       22.28       21.03      0.87 o 
  -4  -2   6        5.51        5.81      0.58 o 
  -3  -2   6        0.12       -0.16      0.24 o 
  -2  -2   6      231.10      238.70     13.02 o 
   0  -2   6      206.19      210.26     10.50 o 
   1  -2   6      387.93      428.70     35.30 o 
   2  -2   6      231.52      234.26      7.00 o 
   3  -2   6        2.79        3.33      0.28 o 
   4  -2   6       28.50       28.30      1.26 o 
   5  -2   6        2.10        1.88      1.59 o 
   6  -2   6       15.17       18.37      1.37 o 
  -8  -1   6        8.45        9.31      0.98 o 
  -7  -1   6       39.08       35.27      1.95 o 
  -6  -1   6        1.10        0.87      0.41 o 
  -5  -1   6        7.52        5.14      0.52 o 
  -4  -1   6        3.71        3.91      0.49 o 
  -3  -1   6        3.29        1.97      0.43 o 
  -2  -1   6      256.53      247.95     18.35 o 
  -1  -1   6       90.51      107.63      5.15 o 
   0  -1   6      149.71      166.03      6.08 o 
   1  -1   6       28.62       27.96      1.06 o 
   2  -1   6      225.05      213.16      6.85 o 
   3  -1   6       19.27       22.55      1.11 o 
   4  -1   6       78.82       81.87      3.75 o 
   5  -1   6        1.07        1.33      0.62 o 
   6  -1   6       29.60       28.55      2.21 o 
  -8   0   6       11.22        9.15      1.21 o 
  -7   0   6       38.87       39.27      2.56 o 
  -6   0   6       14.00       13.44      1.09 o 
  -5   0   6      307.94      316.98     11.11 o 
  -4   0   6      439.19      461.83     16.69 o 
  -3   0   6      246.19      267.45      8.30 o 
  -2   0   6       25.24       29.68      1.55 o 
  -1   0   6       85.39      113.61      4.24 o 
   0   0   6       24.72       32.68      1.44 o 
   1   0   6      167.02      150.38      4.96 o 
   2   0   6       25.61       25.98      0.94 o 
   3   0   6      289.62      292.49      9.34 o 
   4   0   6       87.14       85.73      3.53 o 
   5   0   6       17.34       17.57      1.26 o 
   6   0   6      108.42      106.13      4.75 o 
  -8   1   6       54.40       56.43      3.17 o 
  -7   1   6        4.82        6.64      0.81 o 
  -6   1   6       67.99       75.80      2.57 o 
  -5   1   6       33.15       33.97      1.34 o 
  -4   1   6      220.31      247.22      7.76 o 
  -3   1   6        4.32        5.34      0.50 o 
  -2   1   6      886.22     1011.28     31.06 o 
  -1   1   6      125.82      123.58      4.60 o 
   0   1   6      347.40      391.01     11.87 o 
   1   1   6       18.29       20.89      0.90 o 
   2   1   6       97.54      106.96      3.17 o 
   3   1   6        0.66        0.50      0.38 o 
   4   1   6        1.92        1.04      0.55 o 
   5   1   6       51.27       53.55      2.34 o 
  -8   2   6        2.57        1.91      0.66 o 
  -7   2   6       33.51       35.00      3.08 o 
  -6   2   6       53.41       50.74      1.95 o 
  -5   2   6      347.08      375.50     11.69 o 
  -4   2   6       90.61      103.07      3.38 o 
  -3   2   6       89.30      110.51      4.26 o 
  -2   2   6      467.87      495.32     14.47 o 
  -1   2   6        2.54        0.20      0.16 o 
   0   2   6       88.24       99.01      2.94 o 
   1   2   6       16.89       17.40      0.93 o 
   2   2   6       83.27       78.06      2.39 o 
   3   2   6        0.04        0.32      0.42 o 
   4   2   6       10.86       13.53      1.38 o 
   5   2   6        0.82        0.49      0.59 o 
  -8   3   6        2.42        1.40      1.01 o 
  -7   3   6       14.25       13.74      1.84 o 
  -6   3   6        5.00        5.26      0.55 o 
  -5   3   6        0.01        0.14      0.40 o 
  -4   3   6        0.06       -0.32      0.35 o 
  -3   3   6       20.59       23.37      0.88 o 
  -2   3   6      217.13      231.78      6.80 o 
  -1   3   6       20.71       18.07      0.82 o 
   0   3   6        1.16        1.39      0.40 o 
   1   3   6       54.77       48.50      1.51 o 
   2   3   6       47.46       49.36      2.63 o 
   3   3   6       25.32       24.03      1.32 o 
   4   3   6        4.13        4.08      0.71 o 
   5   3   6        3.14        2.63      0.83 o 
  -8   4   6      110.51      109.48      5.10 o 
  -7   4   6       31.74       33.24      2.90 o 
  -6   4   6       43.99       44.19      2.44 o 
  -5   4   6      120.49      131.59      6.43 o 
  -4   4   6       60.82       63.82      2.28 o 
  -3   4   6        0.57       -0.39      0.38 o 
  -2   4   6      138.08      122.58      3.39 o 
  -1   4   6       77.86       68.68      2.05 o 
   0   4   6       21.84       17.29      0.78 o 
   1   4   6       17.15       17.00      0.84 o 
   2   4   6       28.05       24.38      1.06 o 
   3   4   6      119.80      115.27      4.49 o 
   4   4   6        2.30        2.38      0.70 o 
  -7   5   6       17.01       17.92      1.13 o 
  -6   5   6      219.17      229.21      7.49 o 
  -5   5   6      124.76      130.50      6.01 o 
  -4   5   6      378.72      403.92     12.45 o 
  -3   5   6        0.79        0.65      0.33 o 
  -2   5   6      436.21      430.63     14.15 o 
  -1   5   6        8.35        5.34      0.52 o 
   0   5   6       47.18       41.36      1.39 o 
   1   5   6        1.28        3.27      0.45 o 
   2   5   6        0.77        2.27      0.52 o 
   3   5   6        9.34        7.36      0.88 o 
  -7   6   6      226.35      231.79     10.04 o 
  -6   6   6        8.08        9.06      0.89 o 
  -5   6   6      486.67      480.55     16.16 o 
  -4   6   6        5.91        7.02      0.72 o 
  -3   6   6      658.32      681.76     19.68 o 
  -2   6   6        7.08        5.47      0.56 o 
  -1   6   6      196.38      209.33      5.78 o 
   0   6   6       50.05       54.14      2.35 o 
   1   6   6       35.57       36.87      1.49 o 
   2   6   6        8.06       10.76      0.92 o 
   3   6   6        0.60        0.17      0.73 o 
  -6   7   6      309.81      192.21     12.46 o 
  -5   7   6      151.40      150.26      5.36 o 
  -4   7   6      292.44      268.19      9.97 o 
  -3   7   6      250.60      245.73      7.27 o 
  -2   7   6      101.64       88.82      2.83 o 
  -1   7   6       29.52       30.85      1.24 o 
   0   7   6       13.52       11.92      0.89 o 
   1   7   6       67.89       65.20      2.59 o 
   2   7   6       44.00       42.81      3.83 o 
  -5   8   6       21.01       18.51      1.15 o 
  -4   8   6       25.03       27.17      1.42 o 
  -3   8   6       12.52       13.64      0.80 o 
  -2   8   6       38.17       35.78      1.38 o 
  -1   8   6        2.95        1.94      0.56 o 
   0   8   6        6.41        5.50      0.75 o 
  -3   9   6       44.34       44.27      2.27 o 
  -2   9   6       31.29       27.31      1.20 o 
  -1 -13   7        0.36        0.16      0.62 o 
   0 -13   7       13.86       17.78      1.04 o 
   1 -13   7       40.64       44.52      1.95 o 
   2 -13   7        1.40        0.18      0.66 o 
   3 -13   7       23.40       23.58      1.21 o 
  -3 -12   7       20.21       21.72      1.35 o 
  -2 -12   7       10.36       12.31      0.90 o 
  -1 -12   7       38.83       43.41      1.90 o 
   0 -12   7       69.08       70.98      2.73 o 
   1 -12   7        8.56        7.28      0.72 o 
   2 -12   7      116.22      120.61      3.84 o 
   3 -12   7        8.14        7.68      0.85 o 
   4 -12   7        5.29        3.65      0.73 o 
  -4 -11   7       40.20       36.01      1.75 o 
  -3 -11   7        6.20        5.33      0.68 o 
  -2 -11   7        6.43        9.77      0.86 o 
  -1 -11   7       39.17       36.48      1.48 o 
   0 -11   7        1.42        0.23      0.46 o 
   1 -11   7       32.31       34.28      1.55 o 
   2 -11   7        9.83        8.76      0.66 o 
   3 -11   7       11.65       12.29      0.78 o 
   4 -11   7       21.90       25.17      1.44 o 
   5 -11   7        8.42        9.38      1.16 o 
  -5 -10   7        6.26        6.34      1.00 o 
  -4 -10   7       22.67       23.39      1.38 o 
  -3 -10   7       10.73        8.88      0.75 o 
  -2 -10   7       38.65       36.86      1.47 o 
  -1 -10   7       13.71       11.42      0.72 o 
   0 -10   7        7.83        6.68      0.46 o 
   1 -10   7       51.92       52.60      1.90 o 
   2 -10   7        2.91        3.44      0.44 o 
   3 -10   7       74.80       74.53      2.62 o 
   4 -10   7       48.29       43.77      1.67 o 
   5 -10   7      320.57      305.72     12.56 o 
  -5  -9   7       21.06       20.39      2.20 o 
  -4  -9   7       70.86       63.74      2.40 o 
  -3  -9   7       61.60       59.61      2.14 o 
  -2  -9   7       37.34       36.52      1.47 o 
  -1  -9   7       14.38       17.23      0.75 o 
   0  -9   7       10.52       10.64      0.56 o 
   1  -9   7      484.55      489.40     13.26 o 
   2  -9   7        0.24       -0.38      0.36 o 
   3  -9   7      273.18      286.21      8.90 o 
   4  -9   7        7.87        8.87      0.68 o 
   5  -9   7      176.28      186.82      7.88 o 
   6  -9   7       50.46       49.73      2.60 o 
  -6  -8   7       87.14       79.47      3.91 o 
  -5  -8   7        1.59        0.28      1.92 o 
  -4  -8   7       53.23       56.84      2.09 o 
  -3  -8   7        0.14        0.28      0.39 o 
  -2  -8   7        1.93        2.11      0.38 o 
  -1  -8   7        9.11        9.78      0.53 o 
   0  -8   7      417.50      416.25     10.20 o 
   1  -8   7        0.49        0.75      0.32 o 
   2  -8   7      555.18      575.78     16.86 o 
   3  -8   7       17.60       16.64      0.83 o 
   4  -8   7      196.94      198.28      6.21 o 
   5  -8   7       16.03       16.10      1.24 o 
   6  -8   7      153.04      150.33      6.44 o 
  -6  -7   7        0.23        1.36      0.90 o 
  -5  -7   7      232.79      239.82      8.42 o 
  -4  -7   7      110.46      106.57      3.52 o 
  -3  -7   7        0.28       -0.27      0.34 o 
  -2  -7   7      284.33      285.57      8.92 o 
  -1  -7   7      499.43      510.67     13.81 o 
   0  -7   7        0.05       -0.03      0.22 o 
   1  -7   7     1077.51     1108.63     33.80 o 
   2  -7   7        1.32        0.90      0.45 o 
   3  -7   7       53.22       56.55      1.99 o 
   4  -7   7        0.01       -0.64      1.00 o 
   5  -7   7        9.40        8.54      0.79 o 
   6  -7   7        1.00        1.59      0.69 o 
  -7  -6   7       91.75       89.12      4.22 o 
  -6  -6   7       48.16       48.13      2.99 o 
  -5  -6   7       30.07       33.06      1.59 o 
  -4  -6   7       75.86       76.08      2.58 o 
  -3  -6   7      267.03      271.59      8.48 o 
  -2  -6   7       10.02       13.26      0.63 o 
  -1  -6   7      429.40      419.26     12.27 o 
   0  -6   7       80.09       86.30      2.21 o 
   2  -6   7       38.88       43.24      1.70 o 
   3  -6   7      174.67      169.64      5.88 o 
   4  -6   7        0.01        0.27      0.57 o 
   5  -6   7       19.98       26.34      1.77 o 
   6  -6   7      236.41      231.62      9.03 o 
  -7  -5   7       52.00       50.44      2.65 o 
  -6  -5   7        0.02       -0.02      0.65 o 
  -5  -5   7       18.07       19.05      1.12 o 
  -4  -5   7       24.04       21.91      1.53 o 
  -3  -5   7      158.21      153.70      4.62 o 
  -2  -5   7       66.58       65.49      1.94 o 
  -1  -5   7      211.80      199.07      5.91 o 
   0  -5   7      133.44      161.04      5.96 o 
   2  -5   7       58.68       53.04      1.82 o 
   3  -5   7        0.52        0.07      0.27 o 
   4  -5   7      365.04      378.94     15.33 o 
   5  -5   7       16.33       17.69      1.03 o 
   6  -5   7      273.78      288.52     17.96 o 
  -7  -4   7        3.55        4.78      0.86 o 
  -6  -4   7        1.46        2.55      0.65 o 
  -5  -4   7       18.53       19.14      0.82 o 
  -4  -4   7       33.42       35.79      1.38 o 
  -3  -4   7      104.23      113.89      3.20 o 
  -2  -4   7       23.12       25.46      0.98 o 
  -1  -4   7      597.88      613.14     25.46 o 
   0  -4   7      470.71      485.93     21.43 o 
   1  -4   7      445.42      425.56     15.29 o 
   2  -4   7        2.28        3.02      0.36 o 
   3  -4   7       13.14       13.69      0.71 o 
   4  -4   7        7.54        7.69      0.64 o 
   5  -4   7       84.46       89.54      4.63 o 
   6  -4   7       11.78       12.56      1.16 o 
  -8  -3   7        9.80        9.54      1.02 o 
  -7  -3   7      131.28      122.30      5.47 o 
  -6  -3   7        1.00        1.72      0.65 o 
  -5  -3   7       92.40       97.31      2.82 o 
  -4  -3   7       26.08       30.21      1.81 o 
  -3  -3   7        6.47        5.00      0.49 o 
  -2  -3   7       13.47       20.66      0.86 o 
  -1  -3   7      247.44      231.35     14.88 o 
   0  -3   7      156.90      183.91      6.71 o 
   1  -3   7      158.96      175.69      8.23 o 
   2  -3   7       56.34       64.62      2.30 o 
   3  -3   7       52.98       51.00      2.43 o 
   4  -3   7        2.17        2.77      0.51 o 
   5  -3   7      225.73      237.06     12.83 o 
   6  -3   7       12.59       14.31      2.39 o 
  -8  -2   7      155.99      153.90      8.54 o 
  -7  -2   7       10.90       11.44      1.16 o 
  -6  -2   7      211.71      218.15      7.46 o 
  -5  -2   7      211.85      221.84      6.16 o 
  -4  -2   7      336.09      359.83     11.15 o 
  -3  -2   7      428.43      445.96     19.11 o 
  -2  -2   7       68.17       73.36      3.36 o 
  -1  -2   7        0.38       -0.46      0.35 o 
   0  -2   7      108.09       94.72      3.57 o 
   1  -2   7       69.16       67.04      2.74 o 
   2  -2   7       31.16       35.01      1.18 o 
   3  -2   7      160.31      157.89      5.20 o 
   4  -2   7        1.06        0.44      0.84 o 
   5  -2   7       63.37       70.72      3.40 o 
   6  -2   7       40.51       41.92      2.36 o 
  -8  -1   7        2.28        2.43      0.93 o 
  -7  -1   7       15.49       16.78      1.21 o 
  -6  -1   7       50.98       48.51      1.77 o 
  -5  -1   7       32.18       34.39      1.92 o 
  -4  -1   7      692.11      713.41     21.99 o 
  -3  -1   7      219.10      243.80      9.03 o 
  -2  -1   7      246.28      246.08      9.12 o 
  -1  -1   7       45.20       62.21      2.43 o 
   0  -1   7       14.56       15.22      0.91 o 
   1  -1   7       11.63       15.96      0.74 o 
   2  -1   7       79.54       77.13      2.55 o 
   3  -1   7       11.53       11.60      0.74 o 
   4  -1   7        0.05        0.39      0.61 o 
   5  -1   7      387.53      419.12     22.75 o 
   6  -1   7       14.21       16.26      1.52 o 
  -8   0   7       28.72       25.23      2.01 o 
  -7   0   7        4.88        5.77      0.85 o 
  -6   0   7        9.67       11.76      1.30 o 
  -5   0   7        0.04        0.44      0.34 o 
  -4   0   7      102.81      100.76      3.31 o 
  -3   0   7        2.05        2.62      0.44 o 
  -2   0   7      243.31      224.32      7.74 o 
  -1   0   7      293.77      311.13     11.26 o 
   0   0   7      612.72      589.95     17.84 o 
   1   0   7       15.42        9.70      0.52 o 
   2   0   7      366.70      361.76     10.26 o 
   3   0   7      222.97      212.00      7.73 o 
   4   0   7      175.28      170.77      6.32 o 
   5   0   7      123.26      126.54      6.32 o 
  -8   1   7       22.25       19.87      1.41 o 
  -7   1   7      252.40      256.08     16.54 o 
  -6   1   7      118.88      120.87      3.98 o 
  -5   1   7        5.83        5.32      0.53 o 
  -4   1   7       93.50      100.94      3.33 o 
  -3   1   7       18.56       15.97      0.97 o 
  -2   1   7      208.71      216.79      6.46 o 
  -1   1   7       26.17       28.47      1.10 o 
   0   1   7       38.75       37.81      1.29 o 
   1   1   7      225.92      241.59      7.53 o 
   2   1   7      170.61      171.12      6.39 o 
   3   1   7       84.77       83.75      3.27 o 
   4   1   7       29.97       27.62      1.47 o 
   5   1   7       25.27       23.09      1.86 o 
  -8   2   7       81.93       79.40      3.51 o 
  -7   2   7       42.72       40.68      2.12 o 
  -6   2   7      219.35      226.99      7.24 o 
  -5   2   7       16.66       17.14      0.89 o 
  -4   2   7      326.42      359.24     12.96 o 
  -3   2   7       53.32       56.13      1.74 o 
  -2   2   7       65.34       59.27      1.98 o 
  -1   2   7       15.41       14.03      0.84 o 
   0   2   7      223.95      213.02      5.91 o 
   1   2   7       23.89       24.80      0.99 o 
   2   2   7       66.17       53.42      3.53 o 
   3   2   7        0.33        0.39      0.55 o 
   4   2   7       97.55       94.21      3.73 o 
  -8   3   7       41.98       42.30      2.59 o 
  -7   3   7       23.46       23.50      1.90 o 
  -6   3   7       14.09       15.89      0.84 o 
  -5   3   7       13.40       13.65      0.81 o 
  -4   3   7        8.54        9.88      0.90 o 
  -3   3   7       21.31       20.95      0.85 o 
  -2   3   7       62.01       67.74      2.01 o 
  -1   3   7        0.24       -0.43      0.29 o 
   0   3   7        0.08        0.08      0.44 o 
   1   3   7       56.39       63.52      2.04 o 
   2   3   7        4.65        5.78      0.67 o 
   3   3   7        0.04        0.48      0.70 o 
   4   3   7       21.57       22.47      1.42 o 
  -7   4   7        2.25        1.96      0.57 o 
  -6   4   7        2.01        3.20      0.66 o 
  -5   4   7      185.21      191.39      6.17 o 
  -4   4   7       12.36       14.38      0.88 o 
  -3   4   7      125.74      118.75      3.37 o 
  -2   4   7        2.23        2.67      0.44 o 
  -1   4   7       89.71       78.51      2.31 o 
   0   4   7       20.31       18.68      1.20 o 
   1   4   7      188.48      181.66      5.86 o 
   2   4   7      175.15      183.04      5.92 o 
   3   4   7       56.97       53.04      2.45 o 
  -7   5   7       33.08       35.70      3.80 o 
  -6   5   7       90.81       98.18      3.74 o 
  -5   5   7       54.79       48.43      5.23 o 
  -4   5   7       80.98       76.79      2.91 o 
  -3   5   7        0.01       -0.57      0.38 o 
  -2   5   7        2.01        4.64      0.44 o 
  -1   5   7        6.77        6.40      0.53 o 
   0   5   7       27.90       20.22      1.50 o 
   1   5   7       27.84       23.67      1.13 o 
   2   5   7       17.31       13.74      1.26 o 
   3   5   7        1.43        2.50      0.73 o 
  -6   6   7      181.86      176.97      6.27 o 
  -5   6   7       18.92       20.87      1.22 o 
  -4   6   7      109.68      106.76      3.92 o 
  -3   6   7       35.75       41.08      1.53 o 
  -2   6   7       39.99       32.36      1.28 o 
  -1   6   7       23.36       25.53      1.14 o 
   0   6   7       18.57       24.17      1.32 o 
   1   6   7       11.29       10.11      0.81 o 
   2   6   7       21.82       28.28      1.78 o 
  -5   7   7      178.53      181.36      7.62 o 
  -4   7   7        7.84        5.41      0.79 o 
  -3   7   7       13.72       11.40      0.77 o 
  -2   7   7       10.15       10.90      0.72 o 
  -1   7   7       51.21       44.56      1.91 o 
   0   7   7        0.18       -0.16      0.59 o 
  -4   8   7        1.77        1.67      0.96 o 
  -3   8   7        3.08        1.96      0.61 o 
  -2   8   7       21.61       21.76      1.16 o 
  -1   8   7        8.46        7.52      0.78 o 
  -1 -13   8      168.93      161.35      7.33 o 
   0 -13   8       13.67       14.64      0.97 o 
   1 -13   8      176.98      190.48      6.79 o 
   2 -13   8        0.99        1.16      0.58 o 
   3 -13   8      204.37      225.59     10.14 o 
  -3 -12   8        0.03        0.31      0.55 o 
  -2 -12   8       13.90       13.00      0.97 o 
  -1 -12   8        5.03        4.34      0.57 o 
   0 -12   8       20.32       20.46      1.17 o 
   1 -12   8       23.49       22.00      1.07 o 
   2 -12   8        0.09       -0.29      0.46 o 
   3 -12   8       28.31       27.04      1.57 o 
   4 -12   8       15.57       15.75      1.09 o 
  -4 -11   8      130.83      136.45      5.00 o 
  -3 -11   8        5.46        5.95      0.78 o 
  -2 -11   8       54.95       53.50      5.33 o 
  -1 -11   8        0.56        0.27      0.44 o 
   0 -11   8       50.86       55.01      2.20 o 
   1 -11   8       59.79       62.14      2.12 o 
   2 -11   8       15.86       18.13      0.93 o 
   3 -11   8       25.25       23.10      1.35 o 
   4 -11   8        0.96        0.85      0.59 o 
  -5 -10   8        2.52        1.76      1.68 o 
  -4 -10   8       40.91       42.58      1.90 o 
  -3 -10   8       56.37       52.40      2.19 o 
  -2 -10   8       31.00       29.40      1.50 o 
  -1 -10   8       25.68       28.79      1.10 o 
   0 -10   8        0.47        0.28      0.41 o 
   1 -10   8      117.31      103.55      3.02 o 
   2 -10   8       30.09       30.04      1.34 o 
   3 -10   8      104.46       86.97      2.94 o 
   4 -10   8        0.18        0.06      0.80 o 
   5 -10   8       35.52       33.84      2.06 o 
  -5  -9   8       17.53       16.45      1.10 o 
  -4  -9   8        4.06        5.27      0.53 o 
  -3  -9   8       15.35       14.03      0.84 o 
  -2  -9   8      159.34      158.04      5.07 o 
  -1  -9   8       91.95       84.60      2.51 o 
   0  -9   8      154.76      145.96      3.94 o 
   1  -9   8      198.14      174.77      5.32 o 
   2  -9   8      230.26      211.14      6.62 o 
   3  -9   8      177.43      161.60      5.15 o 
   4  -9   8      518.78      499.87     16.94 o 
   5  -9   8       53.98       52.27      2.71 o 
  -6  -8   8       19.86       18.22      1.56 o 
  -5  -8   8        0.19        0.35      0.63 o 
  -4  -8   8        7.28        8.53      0.78 o 
  -3  -8   8      203.93      203.66      7.17 o 
  -2  -8   8      306.48      319.22      9.95 o 
  -1  -8   8      627.94      621.89     15.20 o 
   0  -8   8      111.38      126.29      3.23 o 
   1  -8   8      269.95      273.81      8.14 o 
   2  -8   8        4.99        8.36      0.73 o 
   3  -8   8      337.55      352.56     10.86 o 
   4  -8   8       22.91       22.25      1.47 o 
   5  -8   8      159.51      161.56      6.89 o 
   6  -8   8       26.44       29.24      1.78 o 
  -6  -7   8       91.61       89.86      4.20 o 
  -5  -7   8       10.03       11.41      0.79 o 
  -4  -7   8       42.15       46.71      1.87 o 
  -3  -7   8       35.50       40.23      1.58 o 
  -2  -7   8       73.94       79.44      2.36 o 
  -1  -7   8        0.98        0.22      0.32 o 
   0  -7   8       90.40       98.65      2.84 o 
   1  -7   8      178.36      169.86      4.72 o 
   2  -7   8       59.31       61.65      2.33 o 
   3  -7   8        1.04        0.62      0.40 o 
   4  -7   8       90.76       86.42      3.87 o 
   5  -7   8        7.42        7.77      1.04 o 
   6  -7   8        4.40        4.85      0.71 o 
  -7  -6   8       21.23       22.28      1.69 o 
  -6  -6   8       72.55       68.66      3.59 o 
  -5  -6   8      504.23      537.77     16.68 o 
  -4  -6   8      138.10      141.42      4.01 o 
  -3  -6   8      643.46      652.26     17.64 o 
  -2  -6   8       18.21       16.20      0.75 o 
  -1  -6   8      401.33      392.26     11.52 o 
   0  -6   8      153.40      151.90      4.23 o 
   1  -6   8        1.91        1.18      0.59 o 
   2  -6   8        0.02       -0.29      0.38 o 
   3  -6   8      207.88      209.71      6.48 o 
   4  -6   8      145.27      146.46      6.21 o 
   5  -6   8      261.26      261.31      9.57 o 
   6  -6   8       78.12       81.38      4.65 o 
  -7  -5   8        0.49        1.64      0.78 o 
  -6  -5   8       49.53       50.03      4.15 o 
  -5  -5   8        3.04        3.16      0.81 o 
  -4  -5   8       17.46       16.66      0.83 o 
  -3  -5   8        0.00       -0.19      0.31 o 
  -2  -5   8       54.93       61.46      1.84 o 
  -1  -5   8        7.55       10.09      0.63 o 
   0  -5   8      425.52      422.66     15.41 o 
   1  -5   8        4.38        4.57      0.40 o 
   2  -5   8      808.69      825.14     27.64 o 
   3  -5   8      285.39      282.91      8.65 o 
   4  -5   8      877.60      866.55     30.80 o 
   5  -5   8      205.30      212.80      7.83 o 
   6  -5   8      444.83      436.34     20.18 o 
  -7  -4   8        6.24        6.52      1.16 o 
  -6  -4   8        0.71        1.34      0.82 o 
  -5  -4   8        0.15        0.06      0.31 o 
  -4  -4   8       13.83       12.52      0.72 o 
  -3  -4   8      117.02      117.16      3.33 o 
  -2  -4   8        0.14       -0.41      0.34 o 
  -1  -4   8        0.04        0.07      0.22 o 
   0  -4   8       63.25       59.43      2.38 o 
   1  -4   8       12.27        8.23      0.88 o 
   2  -4   8      196.31      205.13      7.50 o 
   3  -4   8      290.94      290.02      8.28 o 
   4  -4   8      199.20      213.21      7.80 o 
   5  -4   8      121.41      113.91      5.78 o 
   6  -4   8      363.48      386.92     27.79 o 
  -7  -3   8       25.05       26.07      1.83 o 
  -6  -3   8        3.14        3.76      0.57 o 
  -5  -3   8       36.98       40.79      1.39 o 
  -4  -3   8       91.93       90.31      3.58 o 
  -3  -3   8        3.57        3.58      0.40 o 
  -2  -3   8      285.37      284.72      9.80 o 
  -1  -3   8        6.51        3.86      0.36 o 
   0  -3   8        9.89        9.56      0.68 o 
   1  -3   8        1.09        1.53      0.35 o 
   2  -3   8        7.61        8.02      0.48 o 
   3  -3   8        2.47        2.63      0.61 o 
   4  -3   8       18.07       19.17      2.36 o 
   5  -3   8        0.02       -0.64      1.04 o 
  -8  -2   8       81.22       67.64      4.87 o 
  -7  -2   8       37.79       36.98      2.13 o 
  -6  -2   8      181.54      187.45      6.02 o 
  -5  -2   8        0.19        0.25      0.40 o 
  -4  -2   8        3.35        3.77      0.76 o 
  -3  -2   8        0.27        0.15      0.33 o 
  -2  -2   8       14.71       20.33      0.99 o 
  -1  -2   8        2.09        1.24      0.42 o 
   0  -2   8      165.87      178.95      6.57 o 
   1  -2   8      103.10      107.07      3.17 o 
   2  -2   8        3.01        2.94      0.37 o 
   3  -2   8      599.29      600.13     21.26 o 
   4  -2   8       23.49       23.53      1.78 o 
   5  -2   8      216.03      219.77     10.52 o 
  -8  -1   8        1.84        2.24      1.44 o 
  -7  -1   8      118.13      114.94      5.16 o 
  -6  -1   8       13.17       13.68      0.81 o 
  -5  -1   8       63.22       67.28      2.34 o 
  -4  -1   8        0.98        0.81      0.36 o 
  -3  -1   8       35.98       34.58      1.31 o 
  -2  -1   8       25.74       22.90      1.06 o 
  -1  -1   8        0.71        0.86      0.34 o 
   0  -1   8        4.91        5.83      0.59 o 
   1  -1   8      136.22      132.44      3.86 o 
   2  -1   8       12.16       14.95      0.71 o 
   3  -1   8      308.21      307.90     11.10 o 
   4  -1   8        6.67        6.94      2.04 o 
   5  -1   8       53.55       55.57      4.31 o 
  -8   0   8       13.35       13.32      1.06 o 
  -7   0   8        0.51       -0.57      0.75 o 
  -6   0   8       12.19       12.52      0.86 o 
  -5   0   8       39.71       44.13      1.68 o 
  -4   0   8       17.46       16.51      0.81 o 
  -3   0   8        4.87        6.08      0.41 o 
  -2   0   8        1.24        1.03      0.29 o 
  -1   0   8      377.69      349.55     10.84 o 
   0   0   8       40.44       45.42      1.49 o 
   1   0   8      584.42      553.31     15.56 o 
   2   0   8       40.53       42.56      1.46 o 
   3   0   8      591.32      555.57     19.77 o 
   4   0   8       26.89       26.18      1.46 o 
   5   0   8      214.00      204.60      9.81 o 
  -8   1   8        1.32        0.80      0.59 o 
  -7   1   8       29.07       33.52      2.03 o 
  -6   1   8       47.20       48.29      1.86 o 
  -5   1   8       16.42       19.07      1.23 o 
  -4   1   8       31.38       31.29      1.28 o 
  -3   1   8       17.68       21.44      0.86 o 
  -2   1   8      498.00      508.08     15.32 o 
  -1   1   8       46.19       36.38      2.03 o 
   0   1   8      624.41      643.20     18.15 o 
   1   1   8       96.60       82.94      2.56 o 
   2   1   8       43.81       45.40      1.56 o 
   3   1   8       54.58       48.12      2.16 o 
   4   1   8        0.25        1.68      1.24 o 
  -7   2   8       13.28       14.61      1.24 o 
  -6   2   8        7.68       10.24      0.77 o 
  -5   2   8       16.20       17.10      0.92 o 
  -4   2   8       51.27       50.32      1.88 o 
  -3   2   8       27.00       31.85      1.15 o 
  -2   2   8       38.23       35.92      1.22 o 
  -1   2   8      164.30      171.14      4.72 o 
   0   2   8       27.41       26.85      1.00 o 
   1   2   8        1.68        1.53      0.64 o 
   2   2   8        2.59        3.13      0.48 o 
   3   2   8       20.76       23.45      1.40 o 
   4   2   8       13.11       13.86      1.07 o 
  -7   3   8        0.02        0.54      0.54 o 
  -6   3   8       19.23       20.47      1.20 o 
  -5   3   8       59.56       61.28      2.23 o 
  -4   3   8       48.42       49.87      1.89 o 
  -3   3   8       15.90       14.31      0.71 o 
  -2   3   8       77.32       74.69      2.24 o 
  -1   3   8       26.24       25.44      1.00 o 
   0   3   8       86.83       82.75      2.44 o 
   1   3   8        5.09        4.56      0.57 o 
   2   3   8      180.67      176.45      5.70 o 
   3   3   8       13.09       13.66      1.05 o 
  -7   4   8        7.03        7.06      0.82 o 
  -6   4   8        0.04       -0.86      0.57 o 
  -5   4   8       12.50       13.65      1.35 o 
  -4   4   8        2.34        3.92      0.70 o 
  -3   4   8        7.01        8.44      0.56 o 
  -2   4   8      121.26      125.80      3.87 o 
  -1   4   8        2.57        2.92      0.42 o 
   0   4   8       42.68       43.05      1.44 o 
   1   4   8       45.33       47.81      1.70 o 
   2   4   8       12.25       13.76      1.19 o 
  -6   5   8        2.79        3.08      1.12 o 
  -5   5   8       61.14       62.28      2.53 o 
  -4   5   8       15.70       17.05      1.02 o 
  -3   5   8      166.78      161.21      4.89 o 
  -2   5   8        6.56        6.49      0.62 o 
  -1   5   8      227.98      214.37      6.41 o 
   0   5   8       78.27       80.97      3.06 o 
   1   5   8        2.21        1.23      0.56 o 
   2   5   8       58.89       64.75      3.16 o 
  -5   6   8       25.60       27.76      1.46 o 
  -4   6   8        0.35        1.17      0.56 o 
  -3   6   8        1.24        2.17      0.52 o 
  -2   6   8        1.27       -0.04      0.56 o 
  -1   6   8       47.44       50.47      1.80 o 
   0   6   8        4.81        6.98      0.76 o 
  -4   7   8        0.86        0.04      0.72 o 
  -3   7   8        8.21       10.37      0.79 o 
  -2   7   8       95.96      111.80      3.56 o 
  -1   7   8       21.78       27.79      1.46 o 
  -1 -13   9      123.09      137.84      6.38 o 
   0 -13   9       20.34       26.13      1.22 o 
   1 -13   9      171.82      203.41      6.26 o 
   2 -13   9        0.60        0.76      0.62 o 
  -3 -12   9       94.52       98.95      3.79 o 
  -2 -12   9        9.35        9.61      0.91 o 
  -1 -12   9       59.84       77.48      3.03 o 
   0 -12   9       21.54       22.99      1.11 o 
   1 -12   9      194.72      230.96      7.00 o 
   2 -12   9        9.20       10.42      0.96 o 
   3 -12   9      174.14      190.46      6.77 o 
  -4 -11   9       13.96       13.40      1.34 o 
  -3 -11   9        2.09        0.93      0.56 o 
  -2 -11   9        6.60        7.80      1.26 o 
  -1 -11   9        4.14        4.91      0.49 o 
   0 -11   9        2.58        2.47      0.42 o 
   1 -11   9       50.82       54.17      1.94 o 
   2 -11   9       20.20       19.11      1.11 o 
   3 -11   9       84.86       86.55      3.28 o 
   4 -11   9        2.40        2.67      0.84 o 
  -4 -10   9        3.54        4.20      0.77 o 
  -3 -10   9        0.44        0.70      0.51 o 
  -2 -10   9       40.56       41.22      3.50 o 
  -1 -10   9        0.44        1.14      0.38 o 
   0 -10   9        0.19        0.69      0.47 o 
   1 -10   9        1.12        2.28      0.46 o 
   2 -10   9      110.65       95.24      3.56 o 
   3 -10   9        1.77        2.16      0.67 o 
   4 -10   9       21.09       17.12      1.04 o 
  -5  -9   9       11.25       13.00      1.03 o 
  -4  -9   9       18.34       19.46      1.29 o 
  -3  -9   9       14.78       11.35      0.85 o 
  -2  -9   9        0.09       -0.62      0.41 o 
  -1  -9   9      192.37      157.33      4.44 o 
   0  -9   9       25.49       22.30      0.93 o 
   1  -9   9       40.70       21.59      1.45 o 
   2  -9   9       47.99       44.16      1.70 o 
   3  -9   9       61.60       50.24      1.90 o 
   4  -9   9       28.97       24.17      1.52 o 
   5  -9   9       96.29       89.42      4.09 o 
  -6  -8   9        5.63        4.96      1.07 o 
  -5  -8   9      233.18      239.01      8.42 o 
  -4  -8   9       79.93       83.24      2.51 o 
  -3  -8   9      191.25      186.65      5.24 o 
  -2  -8   9      365.14      352.45      9.70 o 
  -1  -8   9      124.55      106.91      3.10 o 
   0  -8   9      762.46      689.26     20.67 o 
   1  -8   9      288.35      257.82      9.26 o 
   2  -8   9      663.40      601.81     18.37 o 
   3  -8   9       26.31       20.62      1.05 o 
   4  -8   9       35.96       33.98      1.95 o 
   5  -8   9        9.87       11.16      1.36 o 
  -6  -7   9       43.90       41.89      2.87 o 
  -5  -7   9      120.36      111.86      5.06 o 
  -4  -7   9      136.62      143.06      4.08 o 
  -3  -7   9      437.18      432.31     13.15 o 
  -2  -7   9       19.94       23.14      0.94 o 
  -1  -7   9      287.18      283.69      8.90 o 
   0  -7   9       66.21       70.51      2.47 o 
   1  -7   9       66.10       74.56      2.78 o 
   2  -7   9       19.42       18.13      1.37 o 
   3  -7   9        0.06        0.13      0.47 o 
   4  -7   9       25.09       26.50      2.24 o 
   5  -7   9       14.52       13.01      0.96 o 
  -7  -6   9        8.56        9.35      1.32 o 
  -6  -6   9       17.56       17.05      1.32 o 
  -5  -6   9        0.15        0.05      0.39 o 
  -4  -6   9       24.78       23.47      1.13 o 
  -3  -6   9       86.47       83.32      2.48 o 
  -2  -6   9      108.35      114.99      3.30 o 
  -1  -6   9      130.94      121.85      3.94 o 
   0  -6   9        5.83        4.93      0.47 o 
   1  -6   9       22.99       23.65      1.08 o 
   2  -6   9       37.10       35.38      1.36 o 
   3  -6   9        2.63        2.13      0.46 o 
   4  -6   9       78.72       76.26      3.16 o 
   5  -6   9        6.25        5.24      1.55 o 
  -7  -5   9      202.40      216.70      9.33 o 
  -6  -5   9       74.80       73.79      3.52 o 
  -5  -5   9      132.43      133.61      5.18 o 
  -4  -5   9        6.19        9.09      0.65 o 
  -3  -5   9      128.98      129.19      4.19 o 
  -2  -5   9       18.58       17.34      0.89 o 
  -1  -5   9      161.08      150.10      4.77 o 
   0  -5   9      167.68      139.09      5.18 o 
   1  -5   9     1111.45     1087.35     38.61 o 
   2  -5   9      165.01      152.48      5.70 o 
   3  -5   9      435.84      428.35     12.04 o 
   4  -5   9       14.04       13.81      0.97 o 
   5  -5   9      114.89      120.19      4.70 o 
  -7  -4   9        0.21        0.18      0.77 o 
  -6  -4   9        5.08        5.18      0.56 o 
  -5  -4   9        2.97        2.92      0.48 o 
  -4  -4   9       70.15       72.79      3.03 o 
  -3  -4   9      198.86      195.49      6.19 o 
  -2  -4   9     1294.11     1270.00     45.94 o 
  -1  -4   9      142.21      123.55      3.98 o 
   0  -4   9     1494.27     1490.98     52.97 o 
   1  -4   9      137.11      122.03      4.68 o 
   2  -4   9     1598.02     1533.19     49.36 o 
   3  -4   9       42.89       43.28      2.65 o 
   4  -4   9      908.42      912.64     41.53 o 
   5  -4   9        4.63        3.95      1.05 o 
  -7  -3   9       10.45       10.78      1.76 o 
  -6  -3   9      108.78      116.10      3.86 o 
  -5  -3   9       49.65       47.69      1.78 o 
  -4  -3   9       15.99       15.36      0.99 o 
  -3  -3   9      102.51      105.47      3.97 o 
  -2  -3   9        1.75        1.45      0.36 o 
  -1  -3   9      532.84      503.68     17.14 o 
   0  -3   9      243.99      242.11      8.15 o 
   1  -3   9      796.41      784.37     23.97 o 
   2  -3   9      155.86      160.45      4.69 o 
   3  -3   9       75.81       74.84      3.97 o 
   4  -3   9       63.74       65.74      3.68 o 
   5  -3   9        1.85        0.02      1.80 o 
  -7  -2   9        0.32        0.71      1.04 o 
  -6  -2   9        1.20        1.38      0.43 o 
  -5  -2   9       18.87       17.82      0.95 o 
  -4  -2   9       53.93       57.88      2.47 o 
  -3  -2   9        8.28        8.78      0.57 o 
  -2  -2   9       24.85       25.29      1.05 o 
  -1  -2   9      468.15      445.46     13.58 o 
   0  -2   9       24.78       25.46      1.27 o 
   1  -2   9      425.62      417.90     13.37 o 
   2  -2   9        7.06        8.30      0.52 o 
   3  -2   9       28.89       26.19      2.00 o 
   4  -2   9        1.25        2.34      1.07 o 
   5  -2   9        9.88        6.39      1.27 o 
  -7  -1   9       16.63       18.15      1.41 o 
  -6  -1   9       21.66       20.88      1.08 o 
  -5  -1   9        8.12        9.58      0.96 o 
  -4  -1   9       76.65       77.77      2.68 o 
  -3  -1   9       42.74       41.09      1.55 o 
  -2  -1   9       43.44       41.38      1.55 o 
  -1  -1   9       32.72       28.04      1.13 o 
   0  -1   9      103.27      111.12      3.55 o 
   1  -1   9      122.94      122.63      3.61 o 
   2  -1   9       26.56       26.19      1.06 o 
   3  -1   9       49.89       45.49      2.01 o 
   4  -1   9        3.25        4.55      1.16 o 
  -7   0   9       11.36       11.41      1.10 o 
  -6   0   9       17.29       19.71      1.05 o 
  -5   0   9       16.27       17.13      0.90 o 
  -4   0   9      268.73      266.80      9.30 o 
  -3   0   9       60.92       59.46      1.83 o 
  -2   0   9      124.67      139.64      4.49 o 
  -1   0   9      229.83      230.68      7.24 o 
   0   0   9       13.01        8.92      0.59 o 
   1   0   9      123.90      117.72      3.98 o 
   2   0   9        9.98        6.86      0.55 o 
   3   0   9        2.30        2.91      0.59 o 
   4   0   9       27.45       25.98      2.09 o 
  -7   1   9        0.03       -0.04      0.55 o 
  -6   1   9       49.09       47.71      2.10 o 
  -5   1   9      148.40      144.64      5.33 o 
  -4   1   9      189.13      205.03      7.63 o 
  -3   1   9      843.52      820.71     22.18 o 
  -2   1   9       87.33       83.82      2.48 o 
  -1   1   9      588.67      537.51     16.38 o 
   0   1   9       31.15       28.41      1.23 o 
   1   1   9      604.07      538.59     15.30 o 
   2   1   9        0.75        0.89      0.45 o 
   3   1   9      338.60      297.44     10.88 o 
  -7   2   9        8.95        8.21      1.04 o 
  -6   2   9       60.95       59.33      2.46 o 
  -5   2   9        0.37       -0.31      0.64 o 
  -4   2   9      129.97      133.76      4.39 o 
  -3   2   9        0.26        0.33      0.35 o 
  -2   2   9        5.74        6.83      0.52 o 
  -1   2   9       77.30       73.51      2.23 o 
   0   2   9       74.36       70.80      2.15 o 
   1   2   9       10.20        8.08      0.58 o 
   2   2   9        4.12        2.54      0.63 o 
   3   2   9        0.40       -0.29      0.85 o 
  -7   3   9       74.10       76.69      3.08 o 
  -6   3   9       99.24       96.46      3.73 o 
  -5   3   9        9.23       10.49      0.92 o 
  -4   3   9       19.74       18.72      1.38 o 
  -3   3   9        3.16        3.05      0.60 o 
  -2   3   9       77.73       76.40      2.48 o 
  -1   3   9       76.46       87.90      2.85 o 
   0   3   9       24.56       23.71      1.06 o 
   1   3   9       25.46       27.64      1.60 o 
   2   3   9       29.13       35.08      1.85 o 
  -6   4   9       14.69       15.52      1.05 o 
  -5   4   9       29.47       31.13      1.80 o 
  -4   4   9       61.18       66.15      2.66 o 
  -3   4   9       24.68       22.25      1.01 o 
  -2   4   9        0.34       -0.63      0.42 o 
  -1   4   9       30.92       33.80      1.34 o 
   0   4   9        5.96        9.22      0.85 o 
   1   4   9        5.97        8.73      1.06 o 
  -5   5   9       70.54       67.43      2.72 o 
  -4   5   9      111.58      105.29      8.35 o 
  -3   5   9       63.64       67.72      2.68 o 
  -2   5   9       21.01       21.20      1.06 o 
  -1   5   9       28.59       37.88      1.51 o 
   0   5   9        0.90       -0.57      0.55 o 
  -4   6   9        0.65        0.59      0.76 o 
  -3   6   9        0.06       -0.91      0.61 o 
  -2   6   9       54.65       63.56      2.19 o 
  -1   6   9       20.15       21.84      1.57 o 
   0 -13  10       43.06       45.11      1.78 o 
   1 -13  10       47.50       47.96      1.85 o 
  -2 -12  10       14.78       12.98      0.87 o 
  -1 -12  10      424.27      466.17     16.14 o 
   0 -12  10       15.79       16.89      0.94 o 
   1 -12  10      159.48      173.07      6.16 o 
   2 -12  10       17.14       16.46      1.09 o 
   3 -12  10        8.14        8.43      0.88 o 
  -3 -11  10       17.47       24.46      1.18 o 
  -2 -11  10        2.86        2.31      0.55 o 
  -1 -11  10        1.19        1.95      0.84 o 
   0 -11  10       37.38       33.70      1.38 o 
   1 -11  10        2.71        2.05      0.53 o 
   2 -11  10        5.17        6.13      0.83 o 
   3 -11  10        4.67        6.11      0.75 o 
  -4 -10  10       41.94       43.94      1.69 o 
  -3 -10  10        4.68        4.76      0.58 o 
  -2 -10  10        4.18        3.58      0.61 o 
  -1 -10  10       30.16       31.61      1.34 o 
   0 -10  10       31.00       32.66      1.33 o 
   1 -10  10        0.03       -0.27      0.61 o 
   2 -10  10       14.44       14.69      0.91 o 
   3 -10  10        6.94        5.37      0.63 o 
   4 -10  10        0.79        0.99      0.76 o 
  -5  -9  10       30.61       29.52      1.60 o 
  -4  -9  10       32.94       29.72      1.35 o 
  -3  -9  10       19.51       17.11      0.92 o 
  -2  -9  10       83.39       72.65      2.42 o 
  -1  -9  10        2.20        4.76      1.01 o 
   0  -9  10       51.41       41.30      1.53 o 
   1  -9  10       41.45       38.63      1.54 o 
   2  -9  10        4.18        6.20      0.86 o 
   3  -9  10       28.11       24.63      1.30 o 
   4  -9  10        0.20        0.32      0.73 o 
  -5  -8  10        4.35        3.60      0.69 o 
  -4  -8  10      106.53      105.46      3.36 o 
  -3  -8  10       45.34       33.84      1.35 o 
  -2  -8  10      317.29      306.53      9.42 o 
  -1  -8  10       46.72       26.99      1.26 o 
   0  -8  10       75.95       70.39      2.92 o 
   1  -8  10       18.78       10.58      0.68 o 
   2  -8  10       16.35       15.16      0.86 o 
   3  -8  10        0.27       -0.56      0.46 o 
   4  -8  10        0.98        0.47      0.64 o 
  -6  -7  10       85.14       85.47      4.09 o 
  -5  -7  10      179.04      173.92      7.56 o 
  -4  -7  10      283.33      280.85      8.86 o 
  -3  -7  10      195.56      192.50      5.42 o 
  -2  -7  10      136.69      121.61      4.01 o 
  -1  -7  10      194.95      177.71      5.69 o 
   0  -7  10       97.64       80.99      3.23 o 
   1  -7  10        6.45        7.32      0.87 o 
   2  -7  10        0.55        0.51      0.39 o 
   3  -7  10       10.16       11.72      0.84 o 
   4  -7  10       37.16       32.55      1.99 o 
   5  -7  10        0.03       -0.14      0.77 o 
  -6  -6  10       17.17       18.22      1.17 o 
  -5  -6  10      275.37      280.11      8.88 o 
  -4  -6  10        2.90        3.59      0.57 o 
  -3  -6  10        0.09        0.20      0.40 o 
  -2  -6  10        0.21        0.18      0.40 o 
  -1  -6  10      183.56      164.03      5.24 o 
   0  -6  10       24.87       24.55      1.30 o 
   1  -6  10       36.01       26.31      1.35 o 
   2  -6  10       33.65       33.37      1.67 o 
   3  -6  10       55.24       52.66      2.74 o 
   4  -6  10       18.42       16.79      1.13 o 
   5  -6  10       30.93       24.48      1.94 o 
  -7  -5  10        0.00        0.40      1.02 o 
  -6  -5  10       49.54       52.63      1.93 o 
  -5  -5  10        4.04        4.05      0.82 o 
  -4  -5  10       35.35       36.17      1.72 o 
  -3  -5  10      137.70      137.37      4.47 o 
  -2  -5  10       29.25       27.13      1.19 o 
  -1  -5  10       49.22       48.83      1.81 o 
   0  -5  10        0.07       -0.03      0.41 o 
   1  -5  10        0.02        0.45      0.60 o 
   2  -5  10        9.47        7.22      0.86 o 
   3  -5  10       30.15       27.93      1.96 o 
   4  -5  10      131.03      134.22      6.72 o 
   5  -5  10       65.47       63.82      3.76 o 
  -7  -4  10        2.79        3.43      1.44 o 
  -6  -4  10      175.86      184.18      6.61 o 
  -5  -4  10      124.26      139.76      6.72 o 
  -4  -4  10      449.55      459.55     35.34 o 
  -3  -4  10      638.84      646.19     24.66 o 
  -2  -4  10      329.67      302.70      9.44 o 
  -1  -4  10      780.62      747.52     22.93 o 
   0  -4  10      380.05      344.43     12.58 o 
   1  -4  10      104.21      102.06      3.60 o 
   2  -4  10       73.70       65.06      2.47 o 
   3  -4  10       48.47       47.90      2.82 o 
   4  -4  10        2.52        1.89      1.15 o 
  -7  -3  10        8.19        8.07      1.06 o 
  -6  -3  10       98.89      101.65      3.46 o 
  -5  -3  10       36.47       38.85      1.79 o 
  -4  -3  10      683.87      699.01     25.76 o 
  -3  -3  10       30.73       31.44      1.31 o 
  -2  -3  10     1234.71     1205.45     36.69 o 
  -1  -3  10        0.18        0.11      0.47 o 
   0  -3  10     1075.26     1043.92     46.13 o 
   1  -3  10       88.60       84.96      2.59 o 
   2  -3  10      229.96      233.49      6.74 o 
   3  -3  10        5.27        5.51      1.52 o 
   4  -3  10       11.50       12.97      3.47 o 
  -7  -2  10       28.12       26.92      1.78 o 
  -6  -2  10       29.58       27.24      1.77 o 
  -5  -2  10      115.72      121.11      3.98 o 
  -4  -2  10      103.00      101.67      4.05 o 
  -3  -2  10       99.09       99.65      3.31 o 
  -2  -2  10      273.76      253.31     10.17 o 
  -1  -2  10      246.21      246.66      9.07 o 
   0  -2  10       14.97       12.11      1.55 o 
   1  -2  10       72.27       70.72      2.25 o 
   2  -2  10        4.90        3.65      0.45 o 
   3  -2  10        0.26       -0.68      0.96 o 
   4  -2  10        0.76        0.38      0.88 o 
  -7  -1  10       16.26       17.76      1.46 o 
  -6  -1  10       83.55       88.02      3.39 o 
  -5  -1  10      116.90      114.53      4.07 o 
  -4  -1  10        1.12        1.19      0.50 o 
  -3  -1  10      413.17      411.70     15.32 o 
  -2  -1  10       40.16       39.27      1.53 o 
  -1  -1  10      249.34      253.30      9.35 o 
   0  -1  10        9.52        8.81      0.68 o 
   1  -1  10       23.14       22.53      2.10 o 
   2  -1  10        9.45        9.36      0.67 o 
   3  -1  10       40.76       37.63      1.87 o 
   4  -1  10        9.53        8.67      1.43 o 
  -7   0  10       14.38       13.55      1.01 o 
  -6   0  10        9.41        9.68      0.89 o 
  -5   0  10       42.73       42.06      1.93 o 
  -4   0  10        3.15        2.62      0.55 o 
  -3   0  10        2.53        1.59      0.41 o 
  -2   0  10        0.33       -0.08      0.43 o 
  -1   0  10       98.37       94.77      4.66 o 
   0   0  10        0.00       -0.66      0.45 o 
   1   0  10       25.70       23.41      1.12 o 
   2   0  10       11.30       15.42      0.87 o 
   3   0  10       68.16       71.07      3.00 o 
  -7   1  10      169.76      169.50      6.19 o 
  -6   1  10       50.28       48.55      2.07 o 
  -5   1  10      222.90      221.94      7.90 o 
  -4   1  10        2.66        2.75      0.56 o 
  -3   1  10       95.20       85.78      2.80 o 
  -2   1  10        7.59        4.20      0.49 o 
  -1   1  10       82.63       70.99      2.49 o 
   0   1  10        0.02        0.14      0.43 o 
   1   1  10        0.12       -0.04      0.54 o 
   2   1  10       72.08       67.17      2.83 o 
   3   1  10        3.55        5.78      0.77 o 
  -6   2  10      106.19      113.49      4.30 o 
  -5   2  10      311.77      305.22     10.71 o 
  -4   2  10        0.05       -0.26      0.49 o 
  -3   2  10      325.77      299.05     12.06 o 
  -2   2  10        3.70        4.30      0.54 o 
  -1   2  10      289.99      243.63      7.23 o 
   0   2  10       54.13       52.93      1.89 o 
   1   2  10       73.34       60.42      2.46 o 
   2   2  10        7.68        6.61      1.00 o 
  -6   3  10        0.75       -0.03      0.63 o 
  -5   3  10       36.53       35.14      2.98 o 
  -4   3  10        1.94        2.16      0.88 o 
  -3   3  10       55.30       55.93      2.33 o 
  -2   3  10       72.69       70.36      2.35 o 
  -1   3  10       35.53       42.33      1.59 o 
   0   3  10       48.33       48.64      1.75 o 
   1   3  10       49.52       54.43      2.34 o 
  -5   4  10        4.53        4.12      0.82 o 
  -4   4  10       19.58       18.73      1.15 o 
  -3   4  10        2.20        3.33      0.63 o 
  -2   4  10        0.05       -0.07      0.63 o 
  -1   4  10       20.29       26.50      1.21 o 
   0   4  10       17.08       24.08      1.33 o 
  -4   5  10       71.19       76.31      3.05 o 
  -3   5  10       21.55       27.70      1.52 o 
  -2   5  10       49.93       57.93      2.08 o 
  -2 -12  11       19.86       20.90      1.09 o 
  -1 -12  11       15.64       17.00      1.15 o 
   0 -12  11       64.29       65.58      2.60 o 
   1 -12  11       19.01       21.67      1.31 o 
   2 -12  11        0.59        1.13      0.63 o 
  -3 -11  11      183.97      210.55      6.42 o 
  -2 -11  11        1.32        1.99      0.58 o 
  -1 -11  11       14.22       13.97      1.37 o 
   0 -11  11        0.56       -0.14      0.58 o 
   1 -11  11        5.07        2.61      0.61 o 
   2 -11  11        2.35        2.97      0.64 o 
   3 -11  11       22.95       20.76      1.28 o 
  -4 -10  11        2.70        2.31      0.60 o 
  -3 -10  11       49.29       49.59      1.84 o 
  -2 -10  11       10.55        9.60      0.72 o 
  -1 -10  11        0.07        0.15      0.55 o 
   0 -10  11       27.82       27.97      1.82 o 
   1 -10  11        0.32        0.94      0.55 o 
   2 -10  11      134.42      129.97      4.98 o 
   3 -10  11        1.42        1.55      1.42 o 
  -5  -9  11        4.92        5.50      0.76 o 
  -4  -9  11       37.95       36.02      1.52 o 
  -3  -9  11        3.71        3.68      0.91 o 
  -2  -9  11        0.39       -0.04      0.48 o 
  -1  -9  11        5.57        5.20      0.69 o 
   0  -9  11        1.88        1.17      0.71 o 
   1  -9  11       15.17       15.34      1.00 o 
   2  -9  11       31.87       32.30      1.78 o 
   3  -9  11       17.75       19.20      1.50 o 
   4  -9  11        9.57       10.90      1.13 o 
  -5  -8  11        4.77        4.30      0.69 o 
  -4  -8  11       13.73       11.33      1.45 o 
  -3  -8  11       18.76       16.74      0.92 o 
  -2  -8  11       50.46       45.41      1.97 o 
  -1  -8  11      145.52      143.83      5.20 o 
   0  -8  11        2.50        2.93      0.87 o 
   1  -8  11       10.14        7.47      1.44 o 
   2  -8  11       14.55       13.74      0.95 o 
   3  -8  11        1.22        2.10      0.61 o 
   4  -8  11       29.40       32.57      2.05 o 
  -6  -7  11      172.72      183.56      6.62 o 
  -5  -7  11      100.31       96.78      3.72 o 
  -4  -7  11      131.27      129.48      4.76 o 
  -3  -7  11       14.15       10.63      1.41 o 
  -2  -7  11        9.48        9.45      0.75 o 
  -1  -7  11       78.95       88.07      2.99 o 
   0  -7  11       12.74       10.64      0.98 o 
   1  -7  11       29.49       30.98      1.71 o 
   2  -7  11        4.86        3.09      0.61 o 
   3  -7  11       38.16       39.88      2.27 o 
   4  -7  11       68.08       67.23      3.82 o 
  -6  -6  11       43.66       42.73      2.54 o 
  -5  -6  11        0.46        0.25      1.00 o 
  -4  -6  11        0.66       -0.08      0.63 o 
  -3  -6  11        3.55        4.38      0.79 o 
  -2  -6  11        5.33        5.96      0.58 o 
  -1  -6  11        5.04        5.07      0.62 o 
   0  -6  11       97.75       81.82      3.35 o 
   1  -6  11        8.51        8.15      1.19 o 
   2  -6  11      268.87      237.05      8.77 o 
   3  -6  11        7.73        8.39      1.28 o 
   4  -6  11       23.08       17.97      2.28 o 
  -6  -5  11        7.26        8.57      0.94 o 
  -5  -5  11       34.85       31.20      3.43 o 
  -4  -5  11       51.95       55.12      2.85 o 
  -3  -5  11      155.52      141.06      4.59 o 
  -2  -5  11        5.99        6.65      0.71 o 
  -1  -5  11      121.31      101.85      3.98 o 
   0  -5  11       37.06       36.03      1.78 o 
   1  -5  11      290.39      262.30      8.75 o 
   2  -5  11       16.44       15.87      0.96 o 
   3  -5  11      108.90       99.81      5.12 o 
   4  -5  11        4.58        5.19      1.30 o 
  -6  -4  11        5.01        5.17      0.62 o 
  -5  -4  11      163.70      175.33      9.26 o 
  -4  -4  11        7.39        6.89      0.90 o 
  -3  -4  11        3.68        5.87      0.56 o 
  -2  -4  11       17.62       20.16      1.24 o 
  -1  -4  11       29.91       21.49      1.28 o 
   0  -4  11        3.89        1.68      0.59 o 
   1  -4  11        0.25        0.66      0.44 o 
   2  -4  11       39.43       37.88      1.63 o 
   3  -4  11        6.16        4.90      1.18 o 
   4  -4  11        0.65        0.63      0.94 o 
  -6  -3  11      431.07      435.54     15.12 o 
  -5  -3  11      275.88      281.12      9.85 o 
  -4  -3  11      520.02      494.41     21.31 o 
  -3  -3  11      410.23      420.95     13.06 o 
  -2  -3  11      539.80      489.45     16.57 o 
  -1  -3  11       90.91       91.96      3.63 o 
   0  -3  11       10.96        9.03      0.76 o 
   1  -3  11        0.05       -0.42      0.40 o 
   2  -3  11        9.08        9.23      0.93 o 
   3  -3  11       15.44       16.44      1.58 o 
  -7  -2  11       29.55       30.30      1.69 o 
  -6  -2  11      528.94      527.18     18.19 o 
  -5  -2  11       93.00       95.71      4.21 o 
  -4  -2  11      380.64      366.42     15.89 o 
  -3  -2  11       17.44       18.86      1.10 o 
  -2  -2  11       12.68       12.94      0.76 o 
  -1  -2  11        6.59        7.97      0.96 o 
   0  -2  11       16.05       15.04      0.82 o 
   1  -2  11        2.42        2.66      0.55 o 
   2  -2  11      111.58      105.01      3.51 o 
   3  -2  11       71.43       74.95      4.05 o 
  -6  -1  11       12.93       12.70      1.04 o 
  -5  -1  11        1.41        1.31      0.60 o 
  -4  -1  11       52.62       49.60      2.10 o 
  -3  -1  11       49.65       48.23      1.99 o 
  -2  -1  11       52.39       44.49      4.12 o 
  -1  -1  11        0.71        1.92      0.51 o 
   0  -1  11       41.87       40.33      1.61 o 
   1  -1  11       99.29      104.50      3.46 o 
   2  -1  11        0.26       -0.86      0.61 o 
   3  -1  11        9.28        8.71      1.41 o 
  -6   0  11        0.19       -0.41      0.54 o 
  -5   0  11       69.81       71.10      2.84 o 
  -4   0  11        1.54        1.41      0.51 o 
  -3   0  11       89.64       91.99      3.36 o 
  -2   0  11        0.03        0.85      0.65 o 
  -1   0  11        0.84        0.90      1.01 o 
   0   0  11       70.31       76.89      3.50 o 
   1   0  11       22.36       22.30      1.26 o 
   2   0  11       19.21       20.22      1.36 o 
  -6   1  11       10.12       12.23      1.06 o 
  -5   1  11       51.02       53.28      2.28 o 
  -4   1  11        0.97        0.88      0.56 o 
  -3   1  11       66.95       69.73      4.51 o 
  -2   1  11        2.36        3.71      0.56 o 
  -1   1  11        0.06       -0.56      0.41 o 
   0   1  11       18.72       14.93      1.20 o 
   1   1  11       84.35       84.72      3.26 o 
   2   1  11        1.94        0.84      1.00 o 
  -5   2  11      137.63      130.33      5.87 o 
  -4   2  11       48.60       47.58      2.09 o 
  -3   2  11      169.80      151.84      5.64 o 
  -2   2  11       52.86       47.49      1.73 o 
  -1   2  11        0.02        0.52      0.55 o 
   0   2  11       43.93       43.68      1.68 o 
   1   2  11       22.96       29.38      1.60 o 
  -5   3  11       34.33       27.75      1.48 o 
  -4   3  11        0.18        0.07      0.84 o 
  -3   3  11        9.59       16.62      1.71 o 
  -2   3  11       10.59        9.96      0.81 o 
  -1   3  11       16.00       22.95      1.14 o 
   0   3  11        0.36        0.46      0.66 o 
  -3   4  11        5.91        4.99      0.81 o 
  -2 -11  12        1.01        0.62      0.57 o 
  -1 -11  12        0.24       -0.10      0.70 o 
   0 -11  12       52.54       51.31      2.78 o 
   1 -11  12        2.43       -0.79      0.77 o 
   2 -11  12        4.09        2.71      0.74 o 
  -3 -10  12        4.89        4.05      0.60 o 
  -2 -10  12       20.49       20.98      1.26 o 
  -1 -10  12        2.96        1.63      0.62 o 
   0 -10  12       16.54       11.93      1.21 o 
   1 -10  12        4.96        5.07      0.94 o 
   2 -10  12       86.82       96.20      4.38 o 
  -4  -9  12       38.10       39.96      1.85 o 
  -3  -9  12       19.11       20.96      2.12 o 
  -2  -9  12        7.95        7.56      0.78 o 
  -1  -9  12        1.53        1.60      0.80 o 
   0  -9  12        2.14        2.17      0.93 o 
   1  -9  12       32.73       35.84      2.60 o 
   2  -9  12       40.24       45.16      2.43 o 
   3  -9  12       63.15       67.08      3.44 o 
  -5  -8  12       11.79       13.03      1.43 o 
  -4  -8  12        0.01        0.02      0.87 o 
  -3  -8  12        7.70        6.60      0.74 o 
  -2  -8  12        0.57        0.69      0.50 o 
  -1  -8  12       61.24       64.34      3.19 o 
   0  -8  12        1.58        2.20      0.68 o 
   1  -8  12       31.18       31.42      1.83 o 
   2  -8  12        6.77        3.63      0.84 o 
   3  -8  12        4.19        3.49      0.97 o 
  -5  -7  12        1.10        0.88      0.90 o 
  -4  -7  12       29.04       30.07      2.00 o 
  -3  -7  12        1.35        1.94      0.64 o 
  -2  -7  12       11.15       10.89      0.84 o 
  -1  -7  12        2.49        1.65      0.73 o 
   0  -7  12       23.89       21.17      1.50 o 
   1  -7  12        2.24        2.66      1.76 o 
   2  -7  12        7.11        6.32      0.92 o 
   3  -7  12        0.05       -1.52      1.01 o 
  -5  -6  12        3.40        3.03      0.96 o 
  -4  -6  12        0.20        0.85      0.82 o 
  -3  -6  12        5.13        7.24      0.76 o 
  -2  -6  12       93.32       83.52      3.19 o 
  -1  -6  12        0.02       -0.41      0.76 o 
   0  -6  12       71.10       59.94      2.96 o 
   1  -6  12       48.22       56.04      3.39 o 
   2  -6  12       17.75       16.48      1.12 o 
   3  -6  12       21.60       26.93      2.05 o 
  -6  -5  12        0.18        0.66      0.71 o 
  -5  -5  12        0.64        2.04      0.90 o 
  -4  -5  12       25.67       24.38      2.12 o 
  -3  -5  12        6.27        4.87      0.62 o 
  -2  -5  12      143.46      127.94      4.65 o 
  -1  -5  12       28.55       25.02      2.87 o 
   0  -5  12       92.00       74.64      3.58 o 
   1  -5  12       11.52       13.85      1.24 o 
   2  -5  12        4.47        7.43      0.88 o 
   3  -5  12       17.23       22.47      1.91 o 
  -6  -4  12        2.26        2.18      0.73 o 
  -5  -4  12      180.19      183.58      8.27 o 
  -4  -4  12        0.74        0.91      1.40 o 
  -3  -4  12      100.67       90.15      3.84 o 
  -2  -4  12      110.59      108.38      4.90 o 
  -1  -4  12       61.48       54.64      2.77 o 
   0  -4  12       32.59       31.59      1.91 o 
   1  -4  12       55.31       55.38      2.23 o 
   2  -4  12        1.66        1.11      0.63 o 
   3  -4  12       85.41       89.91      4.70 o 
  -6  -3  12       13.83       13.60      1.79 o 
  -5  -3  12        0.15        0.15      0.59 o 
  -4  -3  12        8.48        6.54      0.90 o 
  -3  -3  12       13.43       11.52      1.14 o 
  -2  -3  12       10.83       11.42      1.04 o 
  -1  -3  12        8.26        7.25      0.90 o 
   0  -3  12        0.99        1.12      0.62 o 
   1  -3  12       52.67       53.52      3.63 o 
   2  -3  12        0.44        1.82      0.76 o 
  -6  -2  12      127.50      121.70      4.56 o 
  -5  -2  12      157.70      165.08      5.98 o 
  -4  -2  12       19.70       19.85      1.19 o 
  -3  -2  12        2.35        2.10      0.68 o 
  -2  -2  12        7.03        7.51      1.12 o 
  -1  -2  12       14.38       14.15      1.21 o 
   0  -2  12        1.99        4.09      0.61 o 
   1  -2  12        2.39        1.59      0.61 o 
   2  -2  12       85.10       98.76      4.44 o 
  -6  -1  12       38.59       36.23      3.07 o 
  -5  -1  12       45.48       43.40      1.95 o 
  -4  -1  12        4.51        4.11      0.74 o 
  -3  -1  12       21.90       24.99      1.70 o 
  -2  -1  12       28.76       28.90      1.91 o 
  -1  -1  12       63.02       69.30      2.76 o 
   0  -1  12      193.43      190.88      6.70 o 
   1  -1  12       36.05       38.84      1.75 o 
   2  -1  12       52.49       46.59      2.75 o 
  -5   0  12        4.12        3.54      0.73 o 
  -4   0  12        3.37        1.16      0.60 o 
  -3   0  12       53.59       54.97      2.53 o 
  -2   0  12        7.67        6.99      0.85 o 
  -1   0  12       54.46       53.83      2.24 o 
   0   0  12        1.50        2.50      0.67 o 
   1   0  12        8.42       13.41      1.06 o 
  -5   1  12        6.42        6.18      0.78 o 
  -4   1  12       12.38       14.66      1.01 o 
  -3   1  12      140.43      149.20      6.52 o 
  -2   1  12       28.23       31.14      1.31 o 
  -1   1  12      126.27      132.28      4.13 o 
   0   1  12       19.27       20.94      1.05 o 
  -4   2  12        4.44        2.87      0.83 o 
  -3   2  12        3.99        5.02      0.80 o 
  -2   2  12       18.54       16.57      0.94 o 
  -1   2  12        7.52        8.11      0.80 o 
  -2 -10  13       46.73       47.73      2.18 o 
  -1 -10  13        1.44        2.24      1.02 o 
   0 -10  13       75.45       74.31      3.70 o 
   1 -10  13        2.77        2.70      0.82 o 
  -3  -9  13        8.85       10.14      0.92 o 
  -2  -9  13        8.41       11.08      0.94 o 
  -1  -9  13       19.49       25.25      1.75 o 
   0  -9  13      141.07      151.65      6.82 o 
   1  -9  13       48.54       57.06      2.99 o 
   2  -9  13       50.59       52.09      2.82 o 
  -4  -8  13       27.66       31.41      2.12 o 
  -3  -8  13      105.18      115.32      5.13 o 
  -2  -8  13       59.47       67.22      4.23 o 
  -1  -8  13       67.25       69.89      3.46 o 
   0  -8  13       83.21       91.59      4.32 o 
   1  -8  13        2.86        2.32      0.80 o 
   2  -8  13      295.71      300.88     12.94 o 
  -4  -7  13       25.78       22.76      3.95 o 
  -3  -7  13        6.16        6.47      0.75 o 
  -2  -7  13        1.52       -0.72      0.85 o 
  -1  -7  13       16.04       17.21      1.33 o 
   0  -7  13        0.63        0.80      0.75 o 
   1  -7  13        5.79        7.07      1.64 o 
   2  -7  13        0.98        1.40      0.92 o 
  -5  -6  13        9.52        9.88      1.11 o 
  -4  -6  13        2.42        2.37      0.78 o 
  -3  -6  13       24.52       26.72      1.40 o 
  -2  -6  13        2.58        3.67      0.73 o 
  -1  -6  13      122.05      129.61      6.55 o 
   0  -6  13       26.36       27.03      1.83 o 
   1  -6  13       20.85       23.64      1.76 o 
   2  -6  13        0.56        0.11      0.72 o 
  -5  -5  13        0.35        0.43      0.71 o 
  -4  -5  13      177.95      167.73      7.59 o 
  -3  -5  13        1.32        0.28      0.62 o 
  -2  -5  13        5.06        3.50      0.78 o 
  -1  -5  13       16.92       12.94      1.17 o 
   0  -5  13       24.27       25.29      1.74 o 
   1  -5  13       59.99       58.61      3.08 o 
   2  -5  13       14.22       15.55      1.43 o 
  -5  -4  13       28.54       26.00      2.87 o 
  -4  -4  13        1.75        1.86      0.90 o 
  -3  -4  13       20.56       19.04      1.17 o 
  -2  -4  13        3.82        1.96      0.76 o 
  -1  -4  13        0.02       -0.68      0.84 o 
   0  -4  13        7.95        9.86      1.02 o 
   1  -4  13       25.32       25.24      2.48 o 
   2  -4  13       23.64       22.62      1.64 o 
  -5  -3  13        6.71        4.68      0.71 o 
  -4  -3  13        1.63        3.33      0.82 o 
  -3  -3  13       14.67       15.56      1.01 o 
  -2  -3  13        0.60       -1.15      0.81 o 
  -1  -3  13       62.44       76.02      4.35 o 
   0  -3  13        4.43        4.48      0.71 o 
   1  -3  13       17.28       28.63      1.44 o 
  -5  -2  13       53.04       54.02      2.36 o 
  -4  -2  13        2.66        2.99      0.60 o 
  -3  -2  13       42.65       51.19      3.91 o 
  -2  -2  13       94.94      105.66      4.90 o 
  -1  -2  13       21.55       26.00      1.78 o 
   0  -2  13       19.36       22.38      1.33 o 
   1  -2  13        2.62        3.11      0.62 o 
  -5  -1  13        0.01       -0.41      0.63 o 
  -4  -1  13       12.91       11.91      1.01 o 
  -3  -1  13        2.83        1.86      1.28 o 
  -2  -1  13        8.10        6.28      0.87 o 
  -1  -1  13       13.49       15.02      1.00 o 
   0  -1  13       80.96       96.90      3.69 o 
  -4   0  13       15.79       13.16      1.03 o 
  -3   0  13       12.15       11.54      3.03 o 
  -2   0  13        5.96        4.44      0.62 o 
  -1   0  13       22.83       28.79      1.52 o 
  -2  -9  14       50.05       53.15      2.85 o 
  -1  -9  14       25.83       26.82      3.47 o 
   0  -9  14        8.89       10.28      1.21 o 
  -3  -8  14       37.38       50.30      2.22 o 
  -2  -8  14      108.95      120.13      5.52 o 
  -1  -8  14        4.59        8.70      1.12 o 
   0  -8  14       73.61       65.99      3.35 o 
  -3  -7  14        2.23        3.44      0.76 o 
  -2  -7  14      112.95      117.39      5.35 o 
  -1  -7  14        1.52        3.44      1.64 o 
   0  -7  14      195.46      189.56      8.37 o 
  -4  -6  14       25.05       27.37      1.97 o 
  -3  -6  14        0.48       -0.42      0.73 o 
  -2  -6  14        3.14        3.69      0.90 o 
  -1  -6  14       12.93       15.02      1.56 o 
   0  -6  14       14.99       14.35      1.28 o 
  -4  -5  14        5.91        4.99      0.93 o 
  -3  -5  14       28.15       32.40      2.02 o 
  -2  -5  14        1.20        2.10      1.08 o 
  -1  -5  14        4.49        3.23      0.88 o 
   0  -5  14        0.11       -0.21      0.77 o 
  -4  -4  14        0.91        0.75      0.92 o 
  -3  -4  14       78.36       78.74      5.59 o 
  -2  -4  14       34.16       36.85      2.17 o 
  -1  -4  14       53.80       54.23      7.59 o 
   0  -4  14       68.25       76.55      2.99 o 
  -4  -3  14        0.19       -0.85      0.82 o 
  -3  -3  14       27.64       32.02      2.87 o 
  -2  -3  14       55.75       53.34      2.82 o 
  -1  -3  14       32.11       36.63      3.07 o 
  -3  -2  14       14.10       21.16      2.32 o 
  -2  -2  14       55.82       57.24      3.47 o 
                                                 
